# Supplementary material for: MechoA+: A Chemical Structure Profiler Raising the Bar for the Prediction of Mechanisms of Toxic Action for Chemical Safety Assessment
Source: Environ Sci Technol. 2026 Jun 8;60(24):17124–35. doi: 10.1021/acs.est.5c18657 (PMC13296493; doi:10.1021/acs.est.5c18657)
Supplement: Supplementary file 1 [file es5c18657_si_001.xlsx]

## Sheet: Cover
Supporting information 1
MechoA+: a chemical structure profiler raising the bar for prediction of mechanisms of toxic action for chemical safety assessment
Gaspard Leveta, Franklin J. Bauera, Paul C. Thomasa, Mark T.D. Croninb, Jayne Robertsc, Steve Gutsellc, Bruno Camposc, Geoff Hodgesc, James Firmanb*
aKREATiS SAS, 23 rue du Creuzat, ZAC de St-Hubert, 38080 L’Isle d’Abeau, France
bSchool of Pharmacy and Biomolecular Sciences, Liverpool John Moores University, Byrom Street, Liverpool, L3 3AF, UK
cSafety, Environmental and Regulatory Science (SERS), Unilever, Colworth Science Park, Sharnbrook, Bedfordshire MK44 1LQ, UK
Supporting information 1 consists of 3 Figures and 12 Tables.

## Sheet: Figure S1
Figure S1: Mechanistic classes and subclasses described in the MechoA (v2.2) wheel

## Sheet: Figure S2
Figure S2: KNIME workflow automatization and example of output after a run

## Sheet: Figure S3
Figure S3: Representation of the overlap of similar classes in both MechoA schemes and SF schemes.
MechoA (6 classes)	Sapounidou-Firman (3 classes)
1. Narcosis: 3 sub-classes (5 alerts)	1. Narcosis: 4 sub-classes (21 alerts)
2. Enzymatic hydrolysis: 2 sub-classes (4 alerts)
3. Reactivity: 3 sub-classes (10 alerts)	2. Reactive: 7 sub-classes (86 alerts)
4. Pro-activity: 5 sub-classes (18 alerts)
5. Indirect enzyme disruption: 3 subclasses (3 alerts)
6. Direct docking disruption: 9 sub-classes (27 alerts)
	3. Specific: 14 sub-classes (76 alerts)
Out of applicability domain (2 rules)	By default no alert is outside of domain
Legend: Class representation: Each class is depicted in a distinct colour. Class size: The relative size of each cell indicates the number of sub-classes. Commonalities: Overlapping colours between schemes represent shared or similar sub-classes. Differences: Non-overlapping colours indicate sub-classes that are either categorised differently or absent in the other scheme. Partial overlaps: Some …

## Sheet: Table S1
Table S1: Overview of the Sapounidou Scheme classes and subsclasses (also called domain, sub-group, and mechanistic sub-group)
Tier 1	Tier 2	Tier 3
Domain	Mechanistic group	Mechanistic sub-group
1. Narcosis	1.1. Non-polar narcosis	1.1.1. Non-polar
	1.2. Enhanced narcosis	1.2.1. Polar
		1.2.2. Alkyl amine
		1.2.3. Carboxylic acid ester
2. Reactive	2.1. Electrophilic	2.1.1. Soft
		2.1.2. Hard
		2.1.3. Pre-reactive (electrophilic)
	2.2. Nucleophilic	2.2.1. Nucleophilic
	2.3. Free radical generation	2.3.1. Radical damage of tissues
		2.3.2. Redox cycling
		2.3.3. Pre-reactive (free radical generation)
3. Specific	3.1. Enzyme inhibition	3.1.1. Acetylcholinesterase inhibition
		3.1.2. Photosynthesis inhibition
	3.2. Ion channel modulation	3.2.1. Modulation of ion channels
	3.3. Cellular function disruption	3.3.1. Amino acid biosynthesis disruption
		3.3.2. Cell structure disruption
		3.3.3. Fatty acid biosynthesis disruption
		3.3.4. Nucleic acid biosynthesis disruption
		3.3.5. Steroid biosynthesis disruption
		3.3.6. Carotenoid biosynthesis disruption
		3.3.7. Protein biosynthesis disruption
		3.3.8. Developmental disruption
	3.4. Mitochondrial disruption	3.4.1. Electron transport inhib. (specific)
		3.4.2. Electron transport inhib. (non-specific)
	3.5. Nuclear receptor modulation	3.5.1. Modulation of nuclear receptors

## Sheet: Table S2
Table S2: Decision tree of MechoA+ version (v1) of 18-09-2024
														Alert validation = is alert valid compared to experimental evidence?						Prediction validation = is the substance predicted according to the alert?					Overall validation = is the substance predicted in agreement with experimental evidence?
Rule number	Name of the alert	Rule	Molecular pattern	Result if Yes MechoA class	Result if Yes MechoA text	Result if Yes Continuation?	References	Result if No	background of alert	Specific vs non-specific MIE	Total number of substances positively related to this alert in the training set	Total number of substances negatively related to this alert in the training set	Total number of substances related to this alert in the training set	TP MechoA literature Number with "Valid"	TP MechoA literature Number with "Partially valid"	FN literature (MechoA invalid)	NV MechoA literature not verified Number of unknown	FP literature (MechoA invalid)	TN literature (equivalent au numéro portant la mention !)	Number of TP (valid) alert prediction	Number of TP (partially valid) alert prediction	Number of FN (Invalid) alert prediction	Number of FP (Invalid) alert prediction	Number of TN (Not Invalid) alert prediction2	Number of TP (True Positives) (Valid)	Sensitivity = TPR True positive rate = %TP/(TP+PNV+FN)	Number of PNV Positives Not Verified (Valid a priori, Partially Valid, Partially Valid a priori)	PNVR Positive not verified rate = %PNV/(TP+PNV+FN)	Number of FP (False Positives) Alert should not be triggered but it is (Invalid)	FPV False positive rate = %FP/(FP+TN)	Number of TN (True Negatives) Alert is correctly not triggered	Specificity = TNR True negative rate = %TN/(TN+FP)	Number of FN (False Negatives) Alert should be triggered but is not	FNR False negative rate = %FN/(TP+PNV+FN)	Accuracy (%) (TP+TN)/(TP+TN+FP+FN)
1	Exclusion rule	Does the molecule contain other elements than H, C, N, O, F, Si, P, S, Cl, Br, Sn, I? Or does it not contain any C atom?	iSafeRat code using the connectivity matrix	Out of AD	Not possible to classify with this method.	Stop		Go to 2	alert from MechoA scheme, updated	NA	55	0	55	0	0	0	55	0	0	55	0	0	0	0	0	0	55	1	0	N/A	0	N/A	0	0	1
2	amiprophos derivative	Is it an amiprophos derivative? [O-][N+](=O)c1ccccc1OP(=[O,S])(OC)NC	[O-][N+](=O)c1ccccc1OP(=[O,S])(OC)NC	MechoA 6.2 / pl6.7 & 6.1	disruption of calcium transport in all species and inhibition of tubulin polymerisation into microtubules, which may be a direct inhibition or simply be due to the modified calcium concentration, stopping mitosis in plants & acetylcholinesterase inhibition for animals and probably other esterases inhibition for all species.	Stop	[1] R.C. Eng, G.O. Wasteneys, The Microtubule Plus-End Tracking Protein ARMADILLO-REPEAT KINESIN1 Promotes Microtubule Catastrophe in Arabidopsis[W][OPEN], Plant Cell. 26 (2014) 3372–3386. https://doi.org/10.1105/tpc.114.126789. [2] J.E. Casida, Pest toxicology: the primary mechanisms of pesticide action, Chem Res Toxicol. 22 (2009) 609–619. https://doi.org/10.1021/tx8004949. [3] D. Van Damme, K.…	Go to 3	alert adapted from SF scheme	specific / specific / specific	3	0	3	1	2	0	0	0	0	3	0	0	0	0	1	0.333333	2	0.666667	0	N/A	0	N/A	0	0	1
3	AChE inhibitor (organophosphorous molecules)	Is the compound an organophosphorous compound with the substruture R1P(=O)(R2)LG or R1P(=S)(R2)LG (R1, R2= alkyl, N-alkyl or O-alkyl ; LG less restrictive than in question 23: can be F, can be not acidic phenoxy, can be thiol, can be O-X=X (X being any atom))?	iSafeRat code using the connectivity matrix	MechoA 6.1	acetylcholinesterase inhibition for animals & probably other esterases inhibition for all species.	Stop	[1] M.B. Čolović, D.Z. Krstić, T.D. Lazarević-Pašti, A.M. Bondžić, V.M. Vasić, Acetylcholinesterase Inhibitors: Pharmacology and Toxicology, Curr Neuropharmacol. 11 (2013) 315–335. https://doi.org/10.2174/1570159X11311030006. [2] Chemical Weapons Convention, 7 June 2020, www.opcw.org [3] R.T. Delfino, T.S. Ribeiro, J.D. Figueroa-Villar, Organophosphorus compounds as chemical warfare agents: a rev…	Go to 4	alert from MechoA scheme, upgraded	specific	38	2	40	37	0	0	1	0	2	35	0	3	1	1	34	0.894737	1	0.0263158	1	0.5	1	0.5	3	0.0789474	0.9
4	AChE inhibitor (carbamate/thiocarbamate)	Is the compound a carbamate or (di)thiocarbamate (with alkoxy group as a good enough leaving group, like phenoxy or oxime)?	iSafeRat code using the connectivity matrix	MechoA 6.1	acetylcholinesterase inhibition for animals & probably other esterases inhibition for all species.	Stop	[1] C.L. Russom, C.A. LaLone, D.L. Villeneuve, G.T. Ankley, Development of an adverse outcome pathway for acetylcholinesterase inhibition leading to acute mortality, Environmental Toxicology and Chemistry. 33 (2014) 2157–2169. https://doi.org/10.1002/etc.2662. [2] R.C. Gupta, Carbamate Pesticides, in: P. Wexler (Ed.), Encyclopedia of Toxicology (Third Edition), Academic Press, Oxford, 2014: pp. 6…	Go to 5	alert from MechoA scheme, updated, upgraded	specific	32	0	32	0	31	0	1	0	0	32	0	0	0	0	0	0	32	1	0	N/A	0	N/A	0	0	1
5	pyrethroid	Is the molecule a pyrethroid?	[C,Cl,Br]C=[C;H1][C;H1]1C([C;H3])([C;H3])[C;H1]1C(=O)O[$(C[#6;R](=,:[#6;R])-,:[#6;R]),$(C(C#[C,N])[#6](=,:[#6])-,:[#6]),$(C[#7;R](~[$([#6;R]=O),$([#6;R][O-])])-,:[#6;R])]	MechoA an6.2 & 2.1	keeping the voltage-gated sodium channels open and the GABAergic chloride channels closed, maintaining the nerve signal, inhibition of Ca-ATPase or Ca-Mg-ATPase, disturbance of calcium regulation for animals & enzymatic hydrolysis to acid and alcohol + narcosis of the parent compound, for all species.	Stop	[1] D.M. Soderlund, Toxicology and Mode of Action of Pyrethroid Insecticides, in: Hayes’ Handbook of Pesticide Toxicology, Elsevier, 2010: pp. 1665–1686. https://doi.org/10.1016/B978-0-12-374367-1.00077-X. [2] H. Kaneko, Pyrethroid Chemistry and Metabolism, in: Hayes’ Handbook of Pesticide Toxicology, Elsevier, 2010: pp. 1635–1664. https://doi.org/10.1016/B978-0-12-374367-1.00076-8. [3] Z. Cao, T…	Go to 6	alert from MechoA scheme, updated, upgraded	specific / non-specific	13	0	13	0	12	0	1	0	0	13	0	0	0	0	0	0	13	1	0	N/A	0	N/A	0	0	1
6	Pyrethroid (etofenprox-like)	Is the molecule a Pyrethroid (etofenprox-like) ?	[$(c1ccccc1Oc(ccc1)cc1[C;!R][C,O;!R][C;!R][C,Si;!R]([C;H3])([C;H3])c(cc3)ccc3OC[C,Cl,Br]),$(c1ccccc1Oc(cc1)ccc1[C;!R][C,O;!R][C;!R][C,Si;!R]([C;H3])([C;H3])c(cc3)ccc3OC[C,Cl,Br])]	MechoA an6.2 & 1.1	keeping the voltage-gated sodium channels open and the GABAergic chloride channels closed, maintaining the nerve signal, inhibition of Ca-ATPase or Ca-Mg-ATPase, disturbance of calcium regulation for animals & non-polar narcosis for all species.	Stop	[1] D.M. Soderlund, Toxicology and Mode of Action of Pyrethroid Insecticides, in: Hayes’ Handbook of Pesticide Toxicology, Elsevier, 2010: pp. 1665–1686. https://doi.org/10.1016/B978-0-12-374367-1.00077-X. [2] H. Kaneko, Pyrethroid Chemistry and Metabolism, in: Hayes’ Handbook of Pesticide Toxicology, Elsevier, 2010: pp. 1635–1664. https://doi.org/10.1016/B978-0-12-374367-1.00076-8. [3] Z. Cao, T…	Go to 7	alert adapted from SF scheme	specific / non-specific	3	0	3	0	3	0	0	0	0	3	0	0	0	0	0	0	3	1	0	N/A	0	N/A	0	0	1
7	Pyrethroid (fenvalerate-like)	Is the molecule a Pyrethroid (fenvalerate-like) ?	[$(c1cc([$([Cl,Br,I]),$(C([H,F,Cl,Br,I])([H,F,Cl,Br,I])[H,F,Cl,Br,I]),$(OC([H,F,Cl,Br,I])([H,F,Cl,Br,I])[H,F,Cl,Br,I])])ccc1[$(N[C;H1]([C;H1]([C;H3])[C;H3])),$([C;H1]([C;H1]([C;H3])[C;H3]))]C(=O)O[C;H1](C#N)c(cc2)ccc2Oc3ccccc3),$(c1cc([$([Cl,Br,I]),$(C([H,F,Cl,Br,I])([H,F,Cl,Br,I])[H,F,Cl,Br,I]),$(OC([H,F,Cl,Br,I])([H,F,Cl,Br,I])[H,F,Cl,Br,I])])ccc1[$(N[C;H1]([C;H1]([C;H3])[C;H3])),$([C;H1]([C;H1…	MechoA an6.2 & 2.1	keeping the voltage-gated sodium channels open and the GABAergic chloride channels closed, maintaining the nerve signal, inhibition of Ca-ATPase or Ca-Mg-ATPase, disturbance of calcium regulation for animals & enzymatic hydrolysis to acid and alcohol + narcosis of the parent compound, for all species.	Stop	[1] D.M. Soderlund, Toxicology and Mode of Action of Pyrethroid Insecticides, in: Hayes’ Handbook of Pesticide Toxicology, Elsevier, 2010: pp. 1665–1686. https://doi.org/10.1016/B978-0-12-374367-1.00077-X. [2] H. Kaneko, Pyrethroid Chemistry and Metabolism, in: Hayes’ Handbook of Pesticide Toxicology, Elsevier, 2010: pp. 1635–1664. https://doi.org/10.1016/B978-0-12-374367-1.00076-8. [3] Z. Cao, T…	Go to 8	alert adapted from SF scheme	specific / non-specific	5	0	5	0	5	0	0	0	0	5	0	0	0	0	0	0	5	1	0	N/A	0	N/A	0	0	1
8	polychloride alicyclic	Is it an alicyclic (non-aromatic cyclic hydrocarbon) molecule containing at least 6 chlorines of which at least 4 Chlorines are branched on a substructure composed of less than 5 carbon atoms?	iSafeRat code using the connectivity matrix	MechoA an6.2 & 1.1	keeping the GABAergic chloride channels closed (binding at the picrotoxinin site), maintaining the nerve signal, for animals & non-polar narcosis for all species.	Stop	[1] J.R. Coats, Mechanisms of toxic action and structure-activity relationships for organochlorine and synthetic pyrethroid insecticides., Environ Health Perspect. 87 (1990) 255–262. [2] V. Suppiramaniam, E.A. Abdel-Rahman, M.A. Buabeid, K. Parameshwaran, 13.09 - Ion Channels*, in: C.A. McQueen (Ed.), Comprehensive Toxicology (Second Edition), Elsevier, Oxford, 2010: pp. 129–171. https://doi.org/…	Go to 9	alert from MechoA scheme, unchanged	specific / non-specific	12	0	12	0	12	0	0	0	0	12	0	0	0	0	0	0	12	1	0	N/A	0	N/A	0	0	1
9	phenylpyrazole	Is it a phenylpyrazole ? c1(Cl)c(n2nc([$(C#N),$(C=O)])(c([C,S])c2~N))c(Cl)cc(c1)C(F)(F)F	c1(Cl)c(n2nc([$(C#N),$(C=O)])(c([C,S])c2~N))c(Cl)cc(c1)C(F)(F)F	MechoA an6.2 & 1.2	non-competitive antagonism of GABA-gated chloride channels, maintaining the nerve signal, for animals & polar narcosis for all species.	Stop	[1] 81st Joint FAO/WHO Expert Committee on Food Additives (JECFA) meeting, 2015 - Sisapronil - Residue Monograph, (2016). [2] EMA, Prac-tic, European Medicines Agency. (2018). https://www.ema.europa.eu/en/medicines/veterinary/EPAR/prac-tic (accessed October 2, 2023). [3] S.M. Bessette, Pesticidal methods and compositions for modulating gaba receptors, US20100144888A1, 2010. https://patents.google…	Go to 10	alert adapted from SF scheme	specific / non-specific	8	0	8	0	8	0	0	0	0	8	0	0	0	0	0	0	8	1	0	N/A	0	N/A	0	0	1
10	avermectin-like	Is it a avermectin-like ?	C~1~C~C~C~C2COC3C2(O)C(~C~C~C3O)C(=O)OC2~C~C(~C~C~C~C1)OC1(C~2)C~C~C~CO1	MechoA ps6.2 & 2.1	keeping the glutamate-gated chloride channels open for protostomes (clade mainly including arthropods, annelids, flatworms, molluscs, nematodes) & enzymatic hydrolysis to acid and alcohol + narcosis of the parent compound, for all species.	Stop	[1] A.J. Wolstenholme, A.T. Rogers, Glutamate-gated chloride channels and the mode of action of the avermectin/milbemycin anthelmintics, Parasitology. 131 Suppl (2005) S85-95. https://doi.org/10.1017/S0031182005008218. [2] G. El-Saber Batiha, A. Alqahtani, O.B. Ilesanmi, A.A. Saati, A. El-Mleeh, H.F. Hetta, A. Magdy Beshbishy, Avermectin Derivatives, Pharmacokinetics, Therapeutic and Toxic Dosage…	Go to 11	alert adapted from SF scheme	specific / non-specific	12	0	12	0	10	0	2	0	0	11	0	1	0	0	0	0	11	0.916667	0	N/A	0	N/A	1	0.0833333	0.916667
11	saxitoxin / tetrodotoxin	is it a saxitoxin or tetrodotoxin?	iSafeRat code using the connectivity matrix	MechoA an6.2	blocking of sodium channels in nerves, paralysing the organism, for animals.	Continue	[1] K.D. Cusick, G.S. Sayler, An Overview on the Marine Neurotoxin, Saxitoxin: Genetics, Molecular Targets, Methods of Detection and Ecological Functions, Marine Drugs. 11 (2013) 991–1018. https://doi.org/10.3390/md11040991. [2] Sharma, A., Gautam, S., & Kumar, S. (2014). Phycotoxins. Encyclopedia of Food Microbiology, 25–29. doi:10.1016/b978-0-12-384730-0.00251-2 [3] T.F. Murray, Chapter Three -…	Go to 12	alert from MechoA scheme, upgraded	specific	5	0	5	0	5	0	0	0	0	5	0	0	0	0	0	0	5	1	0	N/A	0	N/A	0	0	1
12	DDT-like compounds	Does the compound have a DDT-like structure, i.e. 2 phenyls joined by a mono-substituted methylene, phenyls substituted only in para but not by OH, NH2, [N+], SH. The central carbon must not hold a =O, -OH or N (any bond order), and it must not hold a chain longer than 3 atoms. Substituents on the aromatics must not be a chain longer than 5 atoms.	match this SMARTS: [C;H1](c([cH][cH]1)[cH][cH][c;$(cA);!$(c[OH]);!$(c[NH2]);!$(c[N+H0]);!$(c[SH])]1)c([cH][cH]2)[cH][cH][c;$(cA);!$(c[OH]);!$(c[NH2]);!$(c[N+H0]);!$(c[SH])]2 and not match this SMARTS: [$(C([OH])(c(cc1)ccc1)c(cc2)ccc2),$(C(=O)(c(cc1)ccc1)c(cc2)ccc2),$(C(~[#7])(c(cc1)ccc1)c(cc2)ccc2),$(C(~A~*~*~*)(c(cc1)ccc1)c(cc2)ccc2),$(C(c(cc1)ccc1A~*~*~*~*)c(cc2)ccc2)]	MechoA an6.2 & 1.1	keeping the voltage-gated sodium channels of neurons open, maintaining the nerve signal, eventually causing death by respiratory failure, for animals & non-polar narcosis for all species.	Stop	[1] J.R. Coats, Mechanisms of toxic action and structure-activity relationships for organochlorine and synthetic pyrethroid insecticides., Environ Health Perspect. 87 (1990) 255–262. [2] K.S. Silver, Y. Du, Y. Nomura, E.E. Oliveira, V.L. Salgado, B.S. Zhorov, K. Dong, Voltage-Gated Sodium Channels as Insecticide Targets, Adv In Insect Phys. 46 (2014) 389–433. https://doi.org/10.1016/B978-0-12-417…	Go to 13	alert from MechoA scheme, updated, downgraded	specific / non-specific	3	0	3	0	3	0	0	0	0	3	0	0	0	0	0	0	3	1	0	N/A	0	N/A	0	0	1
13	2,2,2-trichloroethanol	Is it 2,2,2-trichloroethanol?	iSafeRat code using the connectivity matrix	MechoA an6.2 & 1.1	activation of GABAergic chloride channels in neurons for animals & non-polar narcosis for all species.	Stop	[1] R.W. Peoples, F.F. Weight, Trichloroethanol potentiation of gamma-aminobutyric acid-activated chloride current in mouse hippocampal neurones., Br J Pharmacol 113 (1994) 555–563.	Go to 14	alert from MechoA scheme, upgraded	specific / non-specific	1	0	1	0	1	0	0	0	0	1	0	0	0	0	0	0	1	1	0	N/A	0	N/A	0	0	1
14	amphetamine-like	Is it a 2-aminoalkylbenzene (alkyl > C2), with only oxygenated substituents possible in 1 of the alkyl, and only alkyls in 2 of the alkyl, or is it a 1-[phenyl or benzyl]piperazine or 2-phenylmorpholine derivatives?	for 2-aminoalkylbenzene/benzodioxole/indole or 2-phenylmorpholine: has maximum 2 cycles [iSafeRat code using the connectivity matrix] and match "[$([$([NH2]),$([NH]([CX4])[CX4]),$([NH0](=[CX3])[CX4]),$([NH0]([CX4])([CX4])[CX4])][$([CH]),$(C([CX4])[CX4])](C)[$([CH2]),$([CH](O)),$(C(=O))][$(c1ccccc1),$(c(cn1)c2c1cccc2)])]" for 1-[phenyl or benzyl]piperazine: match "[$([NH]),$(N([CX4]))](-C-C-1)-C-C…	MechoA an6.1	forces release of monoamine neurotransmitters (dopamine/norepinephrine/serotonine) at nerve junctions and possible competitive inhibition of the neurotransmitter reuptake into the nerve for animals.	Continue	[1] D. Bailly, P. Binder, M. Choquet, F. Facy, J. Feger, I. Ferrand, D. Hervé, J. Jouglard, P. Kintz, M. Kokoreff, P. Mignon, H. Simon, Ecstasy: des données biologiques et cliniques aux contextes d’usage, (n.d.). [2] E. Marcher-Rørsted, A.L. Halberstadt, A.K. Klein, M. Chatha, S. Jademyr, A.A. Jensen, J.L. Kristensen, Investigation of the 2,5-Dimethoxy Motif in Phenethylamine Serotonin 2A Recepto…	Go to 15	alert from MechoA scheme, updated, upgraded	specific	21	1	22	0	21	0	0	0	1	17	0	4	1	0	0	0	17	0.809524	1	1	0	0	4	0.190476	0.772727
15	opioid	is the molecule an opioid (e.g. morphine)-like molecule?	match Oc1ccc(CC(N(C)CC4)C(C234)~C~C~C~C3)c2c1 or match c1ccccc1N(C=O)C(CC1)CCN1CC or ( has minimum 2 cycles [C++code] and match c1ccccc1C([#6])(C=O)C[C;!$(C(N)~[N,O,S])]N([C;!$(C(N)~[N,O,S])])[C;!$(C(N)~[N,O,S])] )	MechoA an6.1	binding to opioid receptors at presynaptic and postsynaptic neurons, inhibiting the neuronal signal by upregulating the K+ channels and downregulating the Ca2+ channels thereby inhibiting the release of neurotransmitter (presynaptic effect), for animals	Continue	[1] K.C. Reeves, N. Shah, B. Muñoz, B.K. Atwood, Opioid Receptor-Mediated Regulation of Neurotransmission in the Brain, Front Mol Neurosci. 15 (2022) 919773. https://doi.org/10.3389/fnmol.2022.919773. [2] A.M. Drewes, R.D. Jensen, L.M. Nielsen, J. Droney, L.L. Christrup, L. Arendt-Nielsen, J. Riley, A. Dahan, Differences between opioids: pharmacological, experimental, clinical and economical pers…	Go to 16	alert from MechoA scheme, updated, upgraded	specific	18	1	19	0	18	0	0	0	1	18	0	0	0	1	0	0	18	1	0	0	1	1	0	0	1
16	atropine-like	Is it atropine?	[CH3]N1[CH]2[CH2][CH2][CH]1[CH2][CH]([CH2]2)OC(=O)[CH]([CH2][OH])c3[cH][cH][cH][cH][cH]3	MechoA an6.1 & 1.2 & 5.2	antagonist binding to muscarinic acetylcholine receptors disrupting the normal nerve signal transmissions for animals & alkalinization of cells, corrosion if directly applied, for all species.	Stop	[1] Atropine (International Programme on Chemical Safety Evaluation, 2002), (n.d.). https://inchem.org/documents/antidote/antidote/atropine.htm (accessed December 19, 2023). [2] A. Naji, J.W. Gatling, Muscarinic Antagonists, in: StatPearls, StatPearls Publishing, Treasure Island (FL), 2023. http://www.ncbi.nlm.nih.gov/books/NBK557541/ (accessed December 19, 2023). [3] Antagonistes des récepteurs …	Go to 17	alert from MechoA scheme, updated	specific / non-specific / non-specific	5	0	5	0	5	0	0	0	0	5	0	0	0	0	0	0	5	1	0	N/A	0	N/A	0	0	1
17	2-alkylpiperidine	Is it a 2-alkylpiperidine (with alkyl=propyl or longer)	SMARTS [NH]1[CH](CCC)C-C-C-C1 then iSafeRat code using the connectivity matrix	MechoA an6.1 & 1.2 & 5.2	antagonist binding to nicotinic acetylcholine receptors disrupting the normal nerve signal transmissions for animals & alkalinization of cells, corrosion if directly applied, for all species.	Stop	[1] C.S. Forsyth, R.C. Speth, L. Wecker, F.D. Galey, A.A. Frank, Comparison of nicotinic receptor binding and biotransformation of coniine in the rat and chick, Toxicol Lett. 89 (1996) 175–183. https://doi.org/10.1016/s0378-4274(96)03804-0. [2] U. Erkent, A.B. Iskit, R. Onur, M. Ilhan, The effect of coniine on presynaptic nicotinic receptors, Zeitschrift Für Naturforschung C. 71 (2016) 115–120. h…	Go to 18	alert from MechoA scheme, updated	specific / non-specific / non-specific	1	0	1	0	1	0	0	0	0	1	0	0	0	0	0	0	1	1	0	N/A	0	N/A	0	0	1
18	flupyradifurone	Is it a derivative of flupyradifurone?	ncc[C;!R][N;!R]C(C1)=CC(=O)O1	MechoA an6.1 & 1.2 & 5.2	binding to acetylcholine receptors (muscarinic or nicotinic) disrupting the normal nerve signal transmissions for animals & alkalinization of cells, corrosion if directly applied, for all species.	Stop	[1] J.E. Casida, Neonicotinoids and Other Insect Nicotinic Receptor Competitive Modulators: Progress and Prospects, Annu Rev Entomol. 63 (2018) 125–144. https://doi.org/10.1146/annurev-ento-020117-043042. [2] Nauen, R., Jeschke, P., Velten, R., Beck, M. E., Ebbinghaus-Kintscher, U., Thielert, W., … Raupach, G. (2014). Flupyradifurone: a brief profile of a new butenolide insecticide. Pest Manageme…	Go to 19	alert adapted from SF scheme	specific / non-specific / non-specific	1	0	1	0	1	0	0	0	0	1	0	0	0	0	0	0	1	1	0	N/A	0	N/A	0	0	1
19	nereistoxin	Is it a nereistoxin derivative?	[$([CX4;H3]),$([CX4;H2][#6]),$([CX4;H1]([#6])[#6]),$([CX4]([#6])([#6])[#6])]N([$([CX4;H3]),$([CX4;H2][#6]),$([CX4;H1]([#6])[#6]),$([CX4]([#6])([#6])[#6])])C(CS)CS	MechoA an6.1	binding to acetylcholine receptors (muscarinic or nicotinic) disrupting the normal nerve signal transmissions for animals	Continue	[1] A.J. Crossthwaite, A. Bigot, P. Camblin, J. Goodchild, R.J. Lind, R. Slater, P. Maienfisch, The invertebrate pharmacology of insecticides acting at nicotinic acetylcholine receptors, Journal of Pesticide Science. 42 (2017) 67–83. https://doi.org/10.1584/jpestics.D17-019. [2] T.R. Roberts, D.H. Hutson, Nereistoxin precursors, (1999). https://doi.org/10.1039/9781847551375-00127. [3] S.-J. Lee, …	Go to 20	alert adapted from SF scheme	specific	5	0	5	5	0	0	0	0	0	5	0	0	0	0	5	1	0	0	0	N/A	0	N/A	0	0	1
20	neonicotinoid	Is it a neonicotinoid?	match [$(nccCnc(=N)n),$(nccCNC(=N)N),$(nccCNC(=[C,N][N+](=O)[O-])N),$(nccCNC(=[C,N]C#N)N),$(nccCNC([C,N,S])=N[N+](=O)[O-]),$(nccCNC([C,N,S])=NC#N),$([#8;R][#6;R][#6;R]CNC(=[C,N][N+](=O)[O-])N),$([#8;R][#6;R][#6;R]CNC(=[C,N]C#N)N),$([#8;R][#6;R][#6;R]CNC([C,N,S])=N[N+](=O)[O-]),$([#8;R][#6;R][#6;R]CNC([C,N,S])=NC#N)] OR match [$(nccCN=C(N)N),$(nccCN=C([C,N][N+](=O)[O-])N),$(nccCN=C([C,N]C#N)N),$(n…	MechoA an6.1	binding to acetylcholine receptors (muscarinic or nicotinic) disrupting the normal nerve signal transmissions for animals	Continue	[1] C. Gotti, F. Clementi, Neuronal nicotinic receptors: from structure to pathology, Progress in Neurobiology. 74 (2004) 363–396. https://doi.org/10.1016/j.pneurobio.2004.09.006. [2] J.E. Casida, Neonicotinoids and Other Insect Nicotinic Receptor Competitive Modulators: Progress and Prospects, Annu Rev Entomol. 63 (2018) 125–144. https://doi.org/10.1146/annurev-ento-020117-043042. [3] M. Ihara, …	Go to 21	alert adapted from SF scheme	specific	12	0	12	11	0	0	1	0	0	11	0	1	0	0	10	0.833333	1	0.0833333	0	N/A	0	N/A	1	0.0833333	0.916667
21	spinosyn-like	Is it a spinosyn?	C~1~C~C~C~C(~C~C(=O)~C~2~C~C~3~C~4~C~C(~C~C~4~C~C~C~3~C~2~C~C(=O)~O1)OC1C(O)C(O)C(O)C(C)O1)O[#6]	MechoA an6.1	binding to acetylcholine receptors (muscarinic or nicotinic) disrupting the normal nerve signal transmissions for animals	Continue	[1] J.-P. Lumaret, F. Errouissi, K. Floate, J. Römbke, K. Wardhaugh, A Review on the Toxicity and Non-Target Effects of Macrocyclic Lactones in Terrestrial and Aquatic Environments, Curr Pharm Biotechnol. 13 (2012) 1004–1060. https://doi.org/10.2174/138920112800399257. [2] A.J. Crossthwaite, A. Bigot, P. Camblin, J. Goodchild, R.J. Lind, R. Slater, P. Maienfisch, The invertebrate pharmacology of …	Go to 22	alert adapted from SF scheme	specific	2	0	2	2	0	0	0	0	0	2	0	0	0	0	2	1	0	0	0	N/A	0	N/A	0	0	1
22	nicotine/acetylcholine-like	Premium rules only: 22a: Is the molecule an analogue of hexahydrodifenidol or an analogue of orphenadrine? --> mAChR antagonism ; 22b: Is the molecule an N-alkylated nicotine analogue? --> nAChR antagonism ; 22c: Is the molecule an analogue of sabcomeline? --> mAChR agonism ; 22d: Is the molecule an analogue of hexamethonium? --> nAChR antagonism ; Common rules: 22e: Is the molecule an analogue o…	Premium rules only: 22a: match [C,Si]([OH])(c1[c;!$(c~[N,O,S])][c;!$(c~[N,O,S])][c;!$(c~[N,O,S])][c;!$(c~[N,O,S])][c;!$(c~[N,O,S])]1)([C;!$(C~[N,O,S])]2[C;!$(C~[N,O,S])][C;!$(C~[N,O,S])][C;!$(C~[N,O,S])][C;!$(C~[N,O,S])][C;!$(C~[N,O,S])]2)C[$(C[N;R;!$(NC~[N,O,S]);!$(N~[N,O,S])](C)C),$(CC[N;R;!$(NC~[N,O,S]);!$(N~[N,O,S])](C)C),$([C,N]CC[N;R;!$(NC~[N,O,S]);!$(N~[N,O,S])](C)C)] OR match [N;!$(NC~[N,…	MechoA an6.1	22a: antagonist binding to muscarinic acetylcholine receptors disrupting the normal nerve signal transmissions for animals 22b: antagonist binding to nicotinic acetylcholine receptors disrupting the normal nerve signal transmissions for animals 22c: agonist binding to muscarinic acetylcholine receptors disrupting the normal nerve signal transmissions for animals 22d: antagonist binding to nicotin…	Continue	[1] T. Bui, H. Duong, Muscarinic Agonists, in: StatPearls, StatPearls Publishing, Treasure Island (FL), 2024. http://www.ncbi.nlm.nih.gov/books/NBK553130/ (accessed April 15, 2024). [1] B. Salehi, S. Sestito, S. Rapposelli, G. Peron, D. Calina, M. Sharifi-Rad, F. Sharopov, N. Martins, J. Sharifi-Rad, Epibatidine: A Promising Natural Alkaloid in Health, Biomolecules 9 (2018) 6. https://doi.org/10.…	Go to 23	alert from MechoA scheme, updated	specific	133	5	138	132	0	0	1	0	5	91	0	42	4	1	90	0.676692	1	0.0075188	4	0.8	1	0.2	42	0.315789	0.666667
23	aniliprole-like	Is it an aniliprole insecticide? c1cccc(C(=O)N)c1[N;!R]C(=O)c2n(c)ncc2	c1cccc(C(=O)N)c1[N;!R]C(=O)c2n([#6])ncc2	MechoA an6.2 & 3.1 & 2.2	activation of ryanodine receptors (causing the release of calcium ions into the cytosol, which is invloved in muscle contraction and ATP production) for animals & spontaneous acylation reaction with proteins for all species & enzymatic hydrolysis to acid and aromatic amine + narcosis of the parent compound, for all species.	Stop	[1] U. Toprak, C. Doğan, D. Hegedus, A Comparative Perspective on Functionally-Related, Intracellular Calcium Channels: The Insect Ryanodine and Inositol 1,4,5-Trisphosphate Receptors, Biomolecules. 11 (2021) 1031. https://doi.org/10.3390/biom11071031. [2] Conclusion on the peer review of the pesticide risk assessment of the active substance chlorantraniliprole, EFSA Journal. (n.d.). https://doi.…	Go to 24	alert adapted from SF scheme	specific / non-specific / non-specific	6	0	6	0	6	0	0	0	0	6	0	0	0	0	0	0	6	1	0	N/A	0	N/A	0	0	1
24	organo-tin	Is it an organo-tin? [#6][#50]([#6])[#6]	[#50]([#6])([#6])[#6]	MechoA eu+ba6.3 & an6.8	inhibition of ATP synthase, impairing the production of energy for all species but archaea & agonist binding to RXR and RXR/PPARg heterodimer, which disrupt several reproductive, developmental, and metabolic pathways, for animals.	Stop	[1] L. Lagadic, I. Katsiadaki, R. Biever, P.D. Guiney, N. Karouna-Renier, T. Schwarz, J.P. Meador, Tributyltin: Advancing the Science on Assessing Endocrine Disruption with an Unconventional Endocrine-Disrupting Compound, Rev Environ Contam Toxicol. 245 (2018) 65–127. https://doi.org/10.1007/398_2017_8. [2] J.E. Casida, Pest Toxicology: The Primary Mechanisms of Pesticide Action, Chem. Res. Toxic…	Go to 25	alert adapted from SF scheme	specific / specific	15	0	15	10	0	0	5	0	0	15	0	0	0	0	10	0.666667	5	0.333333	0	N/A	0	N/A	0	0	1
25	fluazinam derivative	Is it a fluazinam derivative? Cc(cn1)cc(Cl)c1[N;H1]c(c([N+](=O)[O-])c2)c([N+](=O)[O-])c(Cl)c2C	c1c(cnc(c1-[Cl])-[#7]-c2c(cc(c(c2-[#7+](=[#8])-[#8-])-[Cl])-[#6](-[F])(-[F])-[F])-[#7+](=[#8])-[#8-])-[#6](-[F])(-[F])-[F]	MechoA fu6.3 / !fu6.3 & 3.1 & ma4.1	inhibition of complex I of mitochondrial electron transport chain for fungi & probably for all other species & hard electrophile reactivity (nucleophilic aromatic substitution) for all species & efficient metabolic detoxification for mammals.	Stop	[1] J.E. Lee, J.S. Kang, Y.-W. Ki, J.H. Park, I.C. Shin, H.C. Koh, Fluazinam targets mitochondrial complex I to induce reactive oxygen species-dependent cytotoxicity in SH-SY5Y cells, Neurochem Int 60 (2012) 773–781. https://doi.org/10.1016/j.neuint.2012.03.007. [2] J.E. Casida, Pest Toxicology: The Primary Mechanisms of Pesticide Action, Chem. Res. Toxicol. 22 (2009) 609–619. https://doi.org/10.…	Go to 26	alert adapted from SF scheme	specific / specific / non-specific / non-specific	1	0	1	0	1	0	0	0	0	1	0	0	0	0	0	0	1	1	0	N/A	0	N/A	0	0	1
26	strobilurin azoxystrobin-like	is it a strobilurin (azoxystrobin-like)?	C[O,N]C(=[O,N])C(=[C,N]OC)c1ccccc1[$(COc),$(Oc),$(CON=C),$(ON=C),$(CN(C(=O))N=C)]	MechoA fu6.3 / !fu6.3 & 3.2 & ma4.1	inhibition of complex III of the electron transport chain (ETC), hence no ATP production, leading to growth inhibition for fungi & probably also inhibition of ETC for all species & soft-electrophile reactivity for all species & efficient metabolic detoxification for mammals.	Stop	[1] Balba, H. Review of Strobilurin Fungicide Chemicals. Journal of Environmental Science and Health, Part B 2007, 42 (4), 441–451. [2] Liu, L.; Jiang, C.; Wu, Z.-Q.; Gong, Y.-X.; Wang, G.-X. Toxic Effects of Three Strobilurins (Trifloxystrobin, Azoxystrobin and Kresoxim-Methyl) on MRNA Expression and Antioxidant Enzymes in Grass Carp (Ctenopharyngodon Idella) Juveniles. Ecotoxicol. Environ. Saf.…	Go to 27	alert from MechoA scheme, updated	specific / specific / non-specific / non-specific	14	0	14	0	14	0	0	0	0	14	0	0	0	0	0	0	14	1	0	N/A	0	N/A	0	0	1
27	strobilurin pyraclostrobin-like or Famoxadone-like	is it a strobilurin (pyraclostrobin-like)? or Famoxadone-like ?	C[O,N]C(=[O,N])[C,N](-[$(OC),$(N=C)])c1ccccc1[$(COc),$(CON=C)] ==> 3.1 or C[O,N]C(=[O,N])[C,N](-[$(OC),$(N=C)])c1ccccc1[$(Oc),$(OcN=C)] ==> 2.1 or c1ccccc1C2([CH3])C(=O)N([#6]~[N,O]2)-[NH]c3ccccc3 ==> 2.1	MechoA fu6.3 / !fu6.3 & [3.1 OR 2.1] & ma4.1	inhibition of complex III of the electron transport chain (ETC), hence no ATP production, leading to growth inhibition for fungi & probably also inhibition of ETC for all species & [hard-electrophile reactivity for all species OR enzymatic hydrolysis to acid and alcohol/amine + narcosis of the parent compound for all species] & efficient metabolic detoxification for mammals.	Stop	[1] Balba, H. Review of Strobilurin Fungicide Chemicals. Journal of Environmental Science and Health, Part B 2007, 42 (4), 441–451. [2] Liu, L.; Jiang, C.; Wu, Z.-Q.; Gong, Y.-X.; Wang, G.-X. Toxic Effects of Three Strobilurins (Trifloxystrobin, Azoxystrobin and Kresoxim-Methyl) on MRNA Expression and Antioxidant Enzymes in Grass Carp (Ctenopharyngodon Idella) Juveniles. Ecotoxicol. Environ. Saf.…	Go to 28	alert from MechoA scheme, updated	specific / specific / non-specific / non-specific	6	0	6	0	6	0	0	0	0	6	0	0	0	0	0	0	6	1	0	N/A	0	N/A	0	0	1
28	succinate dehydrogenase inhibitors	Is is a benodanil analogue or bixafen or a carboxin analogue? Compare to alert MechoA+ I propose a fusion of the SMARTS alert 85 & 85a of LJMU file+ add carboxin like moiety, to incorporate all the different exemple I saw (Benodanil, boscalid, flutolanil, mepronil, Benzovindiflupyr, Bixafen, Fenfuram, Fluxapyroxad, Furametpyr, Isopyrazam, Penflufen, Penthiopyrad, Pyflubumide, Sedaxane, Thifluzami…	[N;!R]([$(c1cscc1),$(c1ccccc1),$([C;!R]c1ccccc1)])[C;!R](=[OX1])[$([c;R]1[c;R]([$(NC(=O)),$([CH3,F,Cl,Br,I]),$([CH2]F),$([CH1](F)F),$(C(F)(F)F)])***1),$([C;R]1=[C;R]([$(NC(=O)),$([CH3,F,Cl,Br,I]),$([CH2]F),$([CH1](F)F),$(C(F)(F)F)])***1),$([c;R]1[c;R]([$(NC(=O)),$([CH3,F,Cl,Br,I]),$([CH2]F),$([CH1](F)F),$(C(F)(F)F)])****1),$([C;R]1=[C;R]([$(NC(=O)),$([CH3,F,Cl,Br,I]),$([CH2]F),$([CH1](F)F),$(C(F)…	MechoA !pl6.3 & 6.9	inhibition of succinate dehydrogenase for all species, which is the complex II of mitochondrial/bacterial electron transport chain, but is also one of the steps of citric acid cycle, essential for the production of energy of all organisms.	Continue	[1] https://www.frac.info/frac-teams/working-groups/sdhi-fungicides/information [2] European Food Safety Authority (EFSA). Conclusion on the peer review of the pesticide risk assessment of the active substance bixafen. EFSA J. 2012, 10, 2917 (87 pp.). [3] Minnesota Department of Agriculture (MDA), Fluxapyroxad (https://www.mda.state.mn.us/sites/default/files/inline-files/nair-fluxapyroxad.pdf), M…	Go to 29	alert adapted from SF scheme	specific / specific	27	0	27	21	0	6	0	0	0	26	0	1	0	0	21	0.777778	0	0	0	N/A	0	N/A	5	0.185185	0.777778
29	Phenyl-carbamates	Is it a dipham derivative?	c1ccccc1N[C;!R](=O)Oc(c2)cccc2N[C;!R](=O)OC	MechoA pl6.3 & 3.1 & 2.2	inhibition of Protein D-1 at photosystem II (QB site), blocking the production of dioxygen and energy, for plants & spontaneous acylation reaction with proteins for all species & enzymatic hydrolysis to acid and phenol/aromatic amine + narcosis of the parent compound, for all species.	Stop	[1] https://echa.europa.eu/documents/10162/9fb776e0-aae8-6e45-942c-53e4efd66526 [1] J.E. Casida, Pest toxicology: the primary mechanisms of pesticide action, Chem Res Toxicol. 22 (2009) 609–619. https://doi.org/10.1021/tx8004949. https://hracglobal.com/tools/classification-lookup [2] E.F.S. Authority (EFSA), M. Arena, D. Auteri, S. Barmaz, G. Bellisai, A. Brancato, D. Brocca, L. Bura, H. Byers, A…	Go to 30	alert adapted from SF scheme	specific / non-specific / non-specific	3	0	3	0	3	0	0	0	0	3	0	0	0	0	0	0	3	1	0	N/A	0	N/A	0	0	1
30	metribuzin analogue	Is it a metribuzin analogue?	[#6]([#6])1=,:[#7][#7]=,:[#6](~[C,S;!R])[#7]([N;!R])[#6]1(=O)	MechoA pl6.3 & 1.2	inhibition of Protein D-1 at photosystem II (QB site), blocking the production of dioxygen and energy, for plants & polar narcosis for all species.	Stop	[1] H.G. Peterson, C. Boutin, P.A. Martin, K.E. Freemark, N.J. Ruecker, M.J. Moody, Aquatic phyto-toxicity of 23 pesticides applied at expected environmental concentrations, Aquatic Toxicology. 28 (1994) 275–292. https://doi.org/10.1016/0166-445X(94)90038-8. [2] https://hracglobal.com/tools/classification-lookup [3] J.E. Casida, Pest toxicology: the primary mechanisms of pesticide action, Chem Re…	Go to 31	alert adapted from SF scheme	specific / non-specific	4	0	4	0	4	0	0	0	0	4	0	0	0	0	0	0	4	1	0	N/A	0	N/A	0	0	1
31	substituted uracil/triazinone, linuron-like	Is it a substituted uracil/triazinone ? Is it a Linuron-like ?	CC(C)[#7]1[#6](=O)[#6,#7]=,:[#6]([$(C),$(N(C)C)])[#7][#6]1=O or c[N;X3;!R][C;!R](=O)[$([N;X3;!R]([$([C;H3]),$(O[C;H3]),$(C[C;H2]),$(C[C;H3])])[$([C;H3]),$(O[C;H3]),$(C[C;H2]),$(C[C;H3])]),$([N;H1;X3]([$([C;H3]),$(O[C;H3]),$(C[C;H2]),$(C[C;H3])]))]	MechoA pl6.3 & 1.1	inhibition of Protein D-1 at photosystem II (QB site), blocking the production of dioxygen and energy, for plants & enzymatic hydrolysis to acid and alcohol/amine + narcosis of the parent compound, for all species.	Stop	[1] Call, D. J.; Brooke, L. T.; Kent, R. J.; Knuth, M. L.; Poirier, S. H.; Huot, J. M.; Lima, A. R. Bromacil and Diuron Herbicides: Toxicity, Uptake, and Elimination in Freshwater Fish. Arch. Environ. Contam. Toxicol. 1987, 16 (5), 607–613 DOI: 10.1007/BF01055817. [2] Dube, S.; Lesoli, M. S.; Fatunbi, A. O. The Efficacy and Safety of Bromacil Based Herbicide for the Control of the Invasive Bush S…	Go to 32	alert from MechoA scheme, updated	specific / non-specific	25	0	25	0	24	0	1	0	0	25	0	0	0	0	0	0	25	1	0	N/A	0	N/A	0	0	1
32	Phenyl-pyridazines	Is it a Pyridafol-like ?	O-,=c1cc(Cl)nnc1c2ccccc2	MechoA pl6.3	inhibition of Protein D-1 at photosystem II (QB site), blocking the production of dioxygen and energy, for plants	Continue	[1] J.E. Casida, Pest toxicology: the primary mechanisms of pesticide action, Chem Res Toxicol. 22 (2009) 609–619. https://doi.org/10.1021/tx8004949. [2] https://hracglobal.com/tools/classification-lookup [3] http://sitem.herts.ac.uk/aeru/ppdb/en/Reports/944.htm [4] E.F.S. Authority, Conclusion on the peer review of the pesticide risk assessment of the active substance pyridate, EFSA Journal 12 (…	Go to 33	alert adapted from SF scheme	specific	2	0	2	2	0	0	0	0	0	2	0	0	0	0	2	1	0	0	0	N/A	0	N/A	0	0	1
33	propanil analogues	Is it a Propanil analogue?	[C;H3][C;!R][C;!R](=O)[N;H1;!R]c1ccc([$([C;H3]),$(Cl)])c(Cl)c1	MechoA pl6.3 & 3.1 & 2.2	inhibition of Protein D-1 at photosystem II (QB site), blocking the production of dioxygen and energy, for plants & spontaneous acylation reaction with proteins for all species & enzymatic hydrolysis to acid and aromatic amine + narcosis of the parent compound, for all species.	Stop	[1] J.E. Casida, Pest toxicology: the primary mechanisms of pesticide action, Chem Res Toxicol. 22 (2009) 609–619. https://doi.org/10.1021/tx8004949. [2] https://hracglobal.com/tools/classification-lookup	Go to 34	alert adapted from SF scheme	specific / non-specific / non-specific	3	0	3	0	3	0	0	0	0	3	0	0	0	0	0	0	3	1	0	N/A	0	N/A	0	0	1
34	halogenated hydroxybenzonitriles	Is it a halogenated hydroxybenzonitrile ?	Oc1[$(cI),$(cBr),$(cCl)][c;H1][$(c[C;!R]=N),$(c[C;!R]#N)]([c;H1][$(cI),$(cBr),$(cCl)]1)	MechoA pl6.3	inhibition of Protein D-1 at photosystem II (QB site), blocking the production of dioxygen and energy, for plants	Continue	[1] J.E. Casida, Pest toxicology: the primary mechanisms of pesticide action, Chem Res Toxicol. 22 (2009) 609–619. https://doi.org/10.1021/tx8004949. [2] Peterson, H. G., Boutin, C., Martin, P. A., Freemark, K. E., Ruecker, N. J., & Moody, M. J. (1994). Aquatic phyto-toxicity of 23 pesticides applied at expected environmental concentrations. Aquatic Toxicology, 28(3-4), 275–292. doi:10.1016/0166-…	Go to 35	alert adapted from SF scheme	specific	4	0	4	4	0	0	0	0	0	4	0	0	0	0	4	1	0	0	0	N/A	0	N/A	0	0	1
35	cyanides	Is it cyanide?	[$([C-;H0]),$([CX2H])]#[NX1]	MechoA an6.3	cytochrome c oxidase (complex IV of the electron transport chain) inhibition for animals.	Stop	[1] J.L. Way, P. Leung, E. Cannon, R. Morgan, C. Tamulinas, J. Leong-Way, L. Baxter, A. Nagi, C. Chui, The Mechanism of Cyanide Intoxication and its Antagonism, in: Ciba Foundation Symposium 140 - Cyanide Compounds in Biology, John Wiley & Sons, Ltd, n.d.: pp. 232–248. https://doi.org/10.1002/9780470513712.ch14. [2] K. Zuhra, C. Szabo, The two faces of cyanide: an environmental toxin and a potent…	Go to 36	alert from MechoA scheme, downgraded	specific	3	0	3	3	0	0	0	0	0	3	0	0	0	0	3	1	0	0	0	N/A	0	N/A	0	0	1
36	rotenoids	Is it a rotenoid (sharing the 2,3,9-trialkoxy-6,6a,12,12a-tetrahydro-5,7-dioxatetraphen-12-one scaffold)?	c1c(O[CX4])c(O[CX4])cc(c12)OCC3Oc4cc(O[CX4])ccc4C(=O)C23	MechoA an6.3	inhibition of mitochondrial electron transport at complex I for animals	Continue	[1] Sherer, Todd B., Jason R. Richardson, Claudia M. Testa, Byoung Boo Seo, Alexander V. Panov, Takao Yagi, Akemi Matsuno-Yagi, Gary W. Miller, and J. Timothy Greenamyre. 2007. ‘Mechanism of Toxicity of Pesticides Acting at Complex I: Relevance to Environmental Etiologies of Parkinson’s Disease.’ Journal of Neurochemistry 100 (6): 1469–79. doi:10.1111/j.1471-4159.2006.04333.x. [2] R. Kamal, M. Ma…	Go to 37	alert from MechoA scheme, downgraded	specific	4	0	4	0	4	0	0	0	0	4	0	0	0	0	0	0	4	1	0	N/A	0	N/A	0	0	1
37	1,3-diamino-5-[R]triazine, R = chloro or methoxy or methylthio	Is it a 1,3-diamino-5-[R]triazine, R = chloro or methoxy or methylthio or ethylthio?	c1([$([N;H2;X3]),$([N;H1;X3][$([CX4]),$(c)]),$([N;X3]([$([CX4]),$(c)])[$([CX4]),$(c)])])n[$(cCl),$(cS[C;H3]),$(cS[C;H2][C;H3]),$(cO[C;H3])]nc([$([N;H2;X3]),$([N;H1;X3][$([CX4]),$(c)]),$([N;X3]([$([CX4]),$(c)])[$([CX4]),$(c)])])n1	MechoA pl6.3 & anC6.9	inhibition of Protein D-1 at photosystem II (QB site), blocking the production of dioxygen and energy, for plants & carcinogenic, reproductive and developmental toxicity for animals	Continue	[1] Battaglino, B., Grinzato, A., & Pagliano, C. (2021). Binding Properties of Photosynthetic Herbicides with the QB Site of the D1 Protein in Plant Photosystem II: A Combined Functional and Molecular Docking Study. Plants, 10(8), 1501. doi:10.3390/plants10081501 [2] M. Broser, C. Glöckner, A. Gabdulkhakov, A. Guskov, J. Buchta, J. Kern, F. Müh, H. Dau, W. Saenger, A. Zouni, Structural Basis of C…	Go to 38	alert from MechoA scheme, updated	specific / specific	20	0	20	20	0	0	0	0	0	20	0	0	0	0	20	1	0	0	0	N/A	0	N/A	0	0	1
38	propham derivative	Is it a propham derivative (a N-phenyl-isopropylcarbamate derivative)? c1ccccc1NC(=O)OC(C)C	CC(C)[O;!R][C;!R](=O)[N;H1!R]c1ccccc1	MechoA 6.2 / pl6.7	disruption of calcium transport in all species and inhibition of tubulin polymerisation into microtubules, which may be a direct inhibition or simply be due to the modified calcium concentration, stopping mitosis in plants.	Stop	[1]Hertel, C., Quader, H., Robinson, D. G., & Marmé, D. (1980). Anti-microtubular herbicides and fungicides affect Ca2+ transport in plant mitochondria. Planta, 149(4), 336–340. doi:10.1007/bf00571167 [2]J. Holy, Chlorpropham [isopropyl N-(3-chlorophenyl) carbamate] disrupts microtubule organization, cell division, and early development of sea urchin embryos, J Toxicol Environ Health A. 54 (1998)…	Go to 39	alert adapted from SF scheme	specific / specific	5	0	5	5	0	0	0	0	0	5	0	0	0	0	5	1	0	0	0	N/A	0	N/A	0	0	1
39	hydrophobic 2,6-dinitroaniline	Is it a hydrophobic 2,6-dinitroaniline of this type? RN(R')c1c([N+](=O)[O-])cc(R")cc1[N+](=O)[O-], with R and R' such as either one of them is alkyl minimum C3 and the other can be H or alkyl, or R and R' both start with an ethyl (any substitution on the alkyls is authorised), R" begins with a C (e.g. methyl, trifluoromethyl) or a substituted S(e.g. sulfone, sulfonamide), and there must be at lea…	iSafeRat code using the connectivity matrix	MechoA 6.2 / pl6.7	disruption of calcium transport in all species and inhibition of tubulin polymerisation into microtubules, which may be a direct inhibition or simply be due to the modified calcium concentration, stopping mitosis in plants. Very high toxicity to fish and very weak toxicity to mammals.	Stop	[1]Fernandes, T. C.; Pizano, M. A.; Marin-Morales, M. A. Characterization, Modes of Action and Effects of Trifluralin: A Review. In Herbicides - Current Research and Case Studies in Use; Price, A. J., Kelton, J. A., Eds.; InTech, 2013. [1]Casida, J. E. (2009). Pest Toxicology: The Primary Mechanisms of Pesticide Action. Chemical Research in Toxicology, 22(4), 609–619. doi:10.1021/tx8004949 [2]Oli…	Go to 40	alert from MechoA scheme, updated	specific / specific	16	0	16	16	0	0	0	0	0	16	0	0	0	0	16	1	0	0	0	N/A	0	N/A	0	0	1
40	uncoupler phenol esters	Is it an ester/carbonate/carbamate of a phenol with pKa<8,0? (e.g. with >=2 Cl or >=1 nitro, or mix, or with other EWG) O=COc	iSafeRat code using the connectivity matrix	MechoA 2.3	enzymatic hydrolysis to an Oxidative Phosphorylation Uncoupler phenol for all species	Continue	[1]T.R. Roberts, D.H. Hutson, Metabolic Pathways of Agrochemicals: Insecticides and fungicides, Royal Society of Chemistry, 1998. [2]Y. Song, D.L. Villeneuve, AOP Report: Uncoupling of Oxidative Phosphorylation Leading to Growth Inhibition via Decreased Cell Proliferation, Environmental Toxicology and Chemistry 40 (2021) 2959–2967. https://doi.org/10.1002/etc.5197. [3]https://www.frac.info/fungic…	Go to 41	new alert	non-specific	4	0	4	4	0	0	0	0	0	4	0	0	0	0	4	1	0	0	0	N/A	0	N/A	0	0	1
41	very acidic pyridine (pKa<0) or aniline (pKa<1)	Is the compound a very acidic pyridine (pKa<0) or aniline (pKa<1)? (e.g. with >=4 Cl or >=2 nitro)	iSafeRat code using the connectivity matrix	MechoA 6.3	Electron Transport Chain inhibition (maybe by coordination to hemes, inhibiting them) for all species.	Stop	[1]Bearden, A. P. & Schultz, T. W. Structure-activity relationships for Pimephales and Tetrahymena: A mechanism of action approach. Environ. Toxicol. Chem. 16, 1311–1317 (1997). [2]Martin, T. M. et al. Prediction of Aquatic Toxicity Mode of Action Using Linear Discriminant and Random Forest Models. J. Chem. Inf. Model. 53, 2229–2239 (2013). [3]Enoch, S. J.; Hewitt, M.; Cronin, M. T. D.; Azam, S.;…	Go to 42	alert from MechoA scheme, unchanged	specific	2	0	2	2	0	0	0	0	0	2	0	0	0	0	2	1	0	0	0	N/A	0	N/A	0	0	1
42	aminoglycoside	Is it an aminoglycoside? i.e. contain one 6-membered cycle with only carbons, substituted on each cyclic carbon by an oxygen or nitrogen and nothing else + 2 ose cycles (5or6-membered cycle with 1 cyclic oxygen and the rest are carbons. Each cyclic carbon is substituted by an oxygen or nitrogen, except one of the carbons next to the cyclic oxygen, which holds a [CH3] or -C-O or -C-N group), with …	iSafeRat code using the connectivity matrix and specific SMARTS for kasugamycin: OC(=O)C([NH2])=N-[CH](-C-O1)-C-[CH]([NH2])-C1OC2-[CH]([OH])-[CH]([OH])-[CH]([OH])-[CH]([OH])-[CH]2[OH]	MechoA ba+fu6.6	binding to the 30S subunit of ribosomes leading to inhibition of protein synthesis necessary for growth and survival of the organism, for bacteria and fungi.	Continue	[1]Serio, A. W., Magalhães, M. L., Blanchard, J. S., & Connolly, L. E. (2017). Aminoglycosides: Mechanisms of Action and Resistance. Antimicrobial Drug Resistance, 213–229. doi:10.1007/978-3-319-46718-4_14 [2]Krause, K. M., Serio, A. W., Kane, T. R., & Connolly, L. E. (2016). Aminoglycosides: An Overview. Cold Spring Harbor Perspectives in Medicine, 6(6), a027029. doi:10.1101/cshperspect.a027029 …	Go to 43	alert adapted from SF scheme	specific	12	0	12	12	0	0	0	0	0	12	0	0	0	0	12	1	0	0	0	N/A	0	N/A	0	0	1
43	tetracycline derivatives	Is it a tetracycline derivative?	[$(Oc1cccc2c1[#6](O)=[#6]3[#6]([#6]2)[#6][#6]4[#6]([#6]3=O)(O)[#6](O)=[#6]([#6](=O)[#7])[#6](=O)[#6]4[#7]([#6])[#6]),$(Oc1cccc2c1[#6](=O)[#6]3[#6]([#6]2)[#6][#6]4[#6]([#6]=3O)(O)[#6](O)=[#6]([#6](=O)[#7])[#6](=O)[#6]4[#7]([#6])[#6]),$(Oc1cccc2c1[#6](O)=[#6]3[#6]([#6]2)[#6][#6]4[#6]([#6]3=O)(O)[#6](=O)[#6]([#6](=O)[#7])=[#6](O)[#6]4[#7]([#6])[#6]),$(Oc1cccc2c1[#6](=O)[#6]3[#6]([#6]2)[#6][#6]4[#6](…	MechoA pr6.6	binding to segments of cellular RNAs, inducing inhibition of ribosome for bacteria (and probably other procaryotes including mitochondria) leading to inhibition of protein synthesis necessary for growth and survival of the organism	Continue	[1]Chopra, I., & Roberts, M. (2001). Tetracycline Antibiotics: Mode of Action, Applications, Molecular Biology, and Epidemiology of Bacterial Resistance. Microbiology and Molecular Biology Reviews, 65(2), 232–260. doi:10.1128/mmbr.65.2.232-260.2001 [2]Yaghoubi, S., Zekiy, A. O., Krutova, M., Gholami, M., Kouhsari, E., Sholeh, M., … Maleki, F. (2021). Tigecycline antibacterial activity, clinical e…	Go to 44	alert adapted from SF scheme	specific	7	0	7	6	0	0	1	0	0	7	0	0	0	0	6	0.857143	1	0.142857	0	N/A	0	N/A	0	0	1
44	beta-trione derivatives	Is it a beta-trione derivative?	[$(cC(=O)C(C=[O,N,S])C=[O,S]),$(cC(=O)C(=C[O,N,S])C=[O,S]),$(cC(=O)C(C=[O,N,S])=C[O,S]),$(cC(=O)c(c[#7,#8,#16])c=O),$(cC(=O)c(c[#7,#8])c[#8,#16]),$(cC(O)=C(C=[O,N,S])C=[O,S])]	MechoA 6.9	MechoA 6.9: inhibition of 4-hydroxyphenylpyruvate dioxygenase for all species, disrupting the regulation of tyrosine levels in all aerobic organisms and impairing the production of plastoquinone (essential in caroteinoïds biosynthesis) and tocopherol in plants	Continue	[1]J.E. Casida, Pest toxicology: the primary mechanisms of pesticide action, Chem Res Toxicol. 22 (2009) 609–619. https://doi.org/10.1021/tx8004949. [2]F. Ndikuryayo, B. Moosavi, W.-C. Yang, G.-F. Yang, 4-Hydroxyphenylpyruvate Dioxygenase Inhibitors: From Chemical Biology to Agrochemicals, J. Agric. Food Chem. 65 (2017) 8523–8537. https://doi.org/10.1021/acs.jafc.7b03851. [3]Global Herbicide Clas…	Go to 45	alert adapted from SF scheme	specific	13	0	13	13	0	0	0	0	0	13	0	0	0	0	13	1	0	0	0	N/A	0	N/A	0	0	1
45	spiromesifen analogue	Is it a spiromesifen analogue?	[$(c1ccccc1[#6](=[#6]2[#8]-[#6]=O)-[#6](=O)[$([#7]),$([#8])][#6]2([#6])[#6]),$(c1ccccc1[#6](=,:[#6]2[#8]-[#6]=O)-,:[#6](=O)[$([#7]),$([#8])][#7]2[#6])]	MechoA 6.7 & 3.2	acetyl-coA carboxylase inhibition, disrupting the synthesis of fatty acids which are needed to build cell membranes and storage fat, for all species & Michaël addition with sulfhydryl groups, generating protein and DNA adducts for all species.	Stop	[1]R. Huerlimann, K. Heimann, Comprehensive guide to acetyl-carboxylases in algae, Critical Reviews in Biotechnology. 33 (2013) 49–65. https://doi.org/10.3109/07388551.2012.668671. [2]https://irac-online.org/mode-of-action/classification-online/ [3]F. Tian, C. Qiao, C. Wang, J. Luo, L. Guo, T. Pang, J. Li, R. Wang, R. Pang, H. Xie, Simultaneous determination of spirodiclofen, spiromesifen, and sp…	Go to 46	alert adapted from SF scheme	specific / non-specific	5	0	5	5	0	0	0	0	0	5	0	0	0	0	5	1	0	0	0	N/A	0	N/A	0	0	1
46	clethodim analogue	Is it a clethodim analogue?	[$(CON=C(C)C1C(=O)CCCC=1O),$(CONC(C)=C1C(=O)CCCC1=O)]	MechoA 6.7 & [3.1 OR NOT]	acetyl-coA carboxylase inhibition, disrupting the synthesis of fatty acids which are needed to build cell membranes and storage fat, for all species & [SN2 reactivity leading to proteins and DNA adducts for all species OR NOT]	Continue	[1]J.E. Casida, Pest toxicology: the primary mechanisms of pesticide action, Chem Res Toxicol. 22 (2009) 609–619. https://doi.org/10.1021/tx8004949. [2]N. Wagner, S. Lötters, M. Veith, B. Viertel, Acute toxic effects of the herbicide formulation and the active ingredient used in cycloxydim-tolerant maize cultivation on embryos and larvae of the African clawed frog, Xenopus laevis, Bull Environ Co…	Go to 47	alert adapted from SF scheme	specific / non-specific	8	0	8	8	0	0	0	0	0	8	0	0	0	0	8	1	0	0	0	N/A	0	N/A	0	0	1
47	diclofop analogue	Is it a diclofop analogue?	[O,N]C(=O)C([C;H3])Oc(cc1)ccc1Oc	MechoA 6.7	acetyl-coA carboxylase inhibition, disrupting the synthesis of fatty acids which are needed to build cell membranes and storage fat, for all species & [acidification of cells for all species OR enzymatic hydrolysis to acid and alcohol/amine + narcosis of the parent compound for all species].	Continue	[1]J.E. Casida, Pest toxicology: the primary mechanisms of pesticide action, Chem Res Toxicol. 22 (2009) 609–619. https://doi.org/10.1021/tx8004949. [2]Forouzesh, A., Zand, E., Soufizadeh, S., & Samadi Foroushani, S. (2015). Classification of herbicides according to chemical family for weed resistance management strategies - an update. Weed Research, 55(4), 334–358. doi:10.1111/wre.12153 [3]https…	Go to 48	alert adapted from SF scheme	specific	12	0	12	12	0	0	0	0	0	12	0	0	0	0	12	1	0	0	0	N/A	0	N/A	0	0	1
48	sulfonamide	Is it a derivative of p-aminobenzenesulfonamide?	[$([N;H1]C=O),$([N;H2])]c(cc1)ccc1S(=O)(=O)[$(N[#6]:,=[#7,#8,#16]),$(N=[#6]-[#7,#8]),$(Nc2ccccc2)]	MechoA !an6.5	inhibition of dihydropteroate synthase (folP), preventing the synthesis of folate, a cofactor that is mainly used for nucleic acids & amino-acids synthesis but not only, for all species but animals.	Continue	[1]Białk-Bielińska, A., Stolte, S., Arning, J., Uebers, U., Böschen, A., Stepnowski, P., & Matzke, M. (2011). Ecotoxicity evaluation of selected sulfonamides. Chemosphere, 85(6), 928–933. doi:10.1016/j.chemosphere.2011.06.058 [2]J.E. Casida, Pest toxicology: the primary mechanisms of pesticide action, Chem Res Toxicol. 22 (2009) 609–619. https://doi.org/10.1021/tx8004949. [3]http://sitem.herts.ac…	Go to 49	alert adapted from SF scheme	specific	18	0	18	16	0	0	2	0	0	18	0	0	0	0	16	0.888889	2	0.111111	0	N/A	0	N/A	0	0	1
49	sulfonylurea branched on a cyclic carbon and then nitrogen	Is it a sulfonylurea branched on a cyclic carbon and then nitrogen?	S(=O)(=O)N[C;!R](=O)[#7]~[#6;R]~[#7;R]	MechoA pl+pr6.5	inhibition of Acetolactate Synthase which is involved in the biosynthesis of branched-chain amino acids, essential for growth and development of autotrophic organisms, i.e. mainly plants and procaryotes.	Continue	[1]J.E. Casida, Pest toxicology: the primary mechanisms of pesticide action, Chem Res Toxicol. 22 (2009) 609–619. https://doi.org/10.1021/tx8004949. [2]B. Nyström, H. Blanck, Effects of the sulfonylurea herbicide metsulfuron methyl on growth and macromolecular synthesis in the green alga Selenastrum capricornutum, Aquatic Toxicology. 43 (1998) 25–39. https://doi.org/10.1016/S0166-445X(97)00093-3.…	Go to 50	alert adapted from SF scheme	specific	36	0	36	36	0	0	0	0	0	36	0	0	0	0	36	1	0	0	0	N/A	0	N/A	0	0	1
50	chloroacetanilide analogues	Is it a chloroacetanilide (like metolachlor), with the nitrogen holding an alkyl chain (so it's a tertiary amide), and no other O/N/P/S substituents on the benzene? And if there is no substitution on the aromatic cycle in ortho to the amide, is the carbon branched on the nitrogen linked to 2 other carbons at least?	iSafeRat code using the connectivity matrix	MechoA 6.7 & 4.1	fatty acid elongases inhibition, disrupting the synthesis of very long chain fatty acids (VLCFA) which are needed to build cell membranes and storage fat, for all species & detoxification by conjugation with glutathione (with various efficiency depending on species) for all species.	Continue	[1]T. Götz, P. Böger, The Very-Long-Chain Fatty Acid Synthase Is Inhibited by Chloroacetamides, Zeitschrift Für Naturforschung C. 59 (2004) 549–553. https://doi.org/10.1515/znc-2004-7-818. [2]Fuerst, E. P. Understanding the Mode of Action of the Chloroacetamide and Thiocarbamate Herbicides. Weed Technol. 1987, 1 (4), 270–277. Rivard, L. Environmental Fate of Metolachlor. Chemistry 2003, 51218, 45…	Go to 51	alert from MechoA scheme, updated	specific / non-specific	13	0	13	13	0	0	0	0	0	13	0	0	0	0	13	1	0	0	0	N/A	0	N/A	0	0	1
51	CYP51A1 inhibitor (prochloraz-like)	Is it a prochloraz analogue? i.e. is a triazole or imidazole branched on a N to the following moiety: C (=O) - N (tertiary) - C - C - O - C or c, and with another aromatic cycle somewhere (can be other than phenyl). O=C([$(n1cncc1),$(n1cnnc1),$(n1cncn1)])[$(N([#6])-C-C-O-[#6]),$(N1-C-C-O-[#6]1)] with another aromatic/heteroaromatic cycle somewhere.	iSafeRat code using the connectivity matrix incombination with SMARTS described on the left	MechoA fu+an6.7 & fu+an6.8 & pl+an4.1	inhibition of lanosterol 14α-demethylase, thus inhibiting the biosynthesis of sterols (ergosterol for fungi and cholesterol for animals), which are useful to regulate membrane fluidity, but also to synthetize steroid hormones for fungi and animals / inhibition of aromatase leading to a decrease in estradiol level, known to alter fertility for vertebrates & efficient metabolic detoxification by pl…	Continue	[1]Warrilow, A. G., Parker, J. E., Kelly, D. E., & Kelly, S. L. (2012). Azole Affinity of Sterol 14α-Demethylase (CYP51) Enzymes from Candida albicans and Homo sapiens. Antimicrobial Agents and Chemotherapy, 57(3), 1352–1360. doi:10.1128/aac.02067-12 [2]https://www.frac.info/fungicide-resistance-management/by-fungicide-common-name [3]Galina I. Lepesheva; Michael R. Waterman (2007). Sterol 14α-dem…	Go to 52	alert adapted from SF scheme	specific / specific / non-specific	3	0	3	3	0	0	0	0	0	3	0	0	0	0	3	1	0	0	0	N/A	0	N/A	0	0	1
52	triazole or imidazole branched	Is it a triazole or imidazole branched on a N to the following moiety: C (non-cyclic) - C (at least tertiary) - O or S or cyano, and with a phenyl somewhere? Or is it a triazole or imidazole branched on a N to the following moiety: C (non-cyclic) - Si (quaternary) - C, and with a phenyl somewhere? Or is it a triazole or imidazole branched on a N to the following moiety: C (non-cyclic) - C (at lea…	iSafeRat code using the connectivity matrix incombination with SMARTS described on the left	MechoA fu+an6.7 & fu+an6.8	inhibition of lanosterol 14α-demethylase, thus inhibiting the biosynthesis of sterols (ergosterol for fungi and cholesterol for animals), which are useful to regulate membrane fluidity, but also to synthetize steroid hormones for fungi and animals / inhibition of aromatase leading to a decrease in estradiol level, known to alter fertility for vertebrates.	Continue	[1]Warrilow, A. G., Parker, J. E., Kelly, D. E., & Kelly, S. L. (2012). Azole Affinity of Sterol 14α-Demethylase (CYP51) Enzymes from Candida albicans and Homo sapiens. Antimicrobial Agents and Chemotherapy, 57(3), 1352–1360. doi:10.1128/aac.02067-12 [2]https://www.frac.info/fungicide-resistance-management/by-fungicide-common-name [3]G.I. Lepesheva, M.R. Waterman, Sterol 14α-Demethylase Cytochrom…	Go to 53	alert from MechoA scheme, updated	specific / specific	24	0	24	23	0	0	1	0	0	24	0	0	0	0	23	0.958333	1	0.0416667	0	N/A	0	N/A	0	0	1
53	fluridone-like	Is it a fluridone analogue?	[$(N[c;R][c;R][c;R](=O)[$([c;R]),$([n;R])]c1cccc(C(F)(F)F)c1),$(n2ccc(=O)[$([c;R]),$([n;R])](a2)c1cccc(C(F)(F)F)c1),$(N[C;R]=[C;R][C;R](=O)[$([C;R]),$([N;R])]c1cccc(C(F)(F)F)c1),$(N=[C;R][C;R][C;R](=O)[$([C;R]),$([N;R])]c1cccc(C(F)(F)F)c1),$(N[C;R]=[C;R](c1cccc(C(F)(F)F)c1)[C;R](=O)[$([C;R]),$([N;R])]),$(N=[C;R][C;R](c1cccc(C(F)(F)F)c1)[C;R](=O)[$([C;R]),$([N;R])]),$(N[c;R][c;R](c1cccc(C(F)(F)F)c…	MechoA !an6.9	inhibition of phytoene desaturase, necessary for the biosynthesis of carotenoids which are essential for photosynthesis, for all species but animals	Continue	[1]Thies, F., Backhaus, T., Bossmann, B., & Grimme, L. H. (1996). Xenobiotic Biotransformation in Unicellular Green Algae (Involvement of Cytochrome P450 in the Activation and Selectivity of the Pyridazinone Pro-Herbicide Metflurazon). Plant Physiology, 112(1), 361–370. doi:10.1104/pp.112.1.361 [2]J.E. Casida, Pest toxicology: the primary mechanisms of pesticide action, Chem Res Toxicol. 22 (2009…	Go to 54	alert adapted from SF scheme	specific	4	0	4	4	0	0	0	0	0	4	0	0	0	0	4	1	0	0	0	N/A	0	N/A	0	0	1
54	methoprene analogue	Is it a methoprene analogue? [#6][C;!R](-[#6])[C;!R][C;!R][C;!R][C;!R](-[#6])[C;!R][C!R]=[C!R][C!R]([#6])=[C!R][C!R](=O)-[#8!R][#6]	[#6][C;!R](-[#6])[C;!R][C;!R][C;!R][C;!R](-[#6])[C;!R][C!R]=[C!R][C!R]([#6])=[C!R][C!R](=O)-[#8!R][#6]	MechoA ar6.8	mimicking of juvenile hormone, preventing the moulting leading to adult stage for arthropods	Continue	[1]H.Y. Wang, A.W. Olmstead, H. Li, G.A. Leblanc, The screening of chemicals for juvenoid-related endocrine activity using the water flea Daphnia magna, Aquat Toxicol. 74 (2005) 193–204. https://doi.org/10.1016/j.aquatox.2005.05.010. [2]J.E. Casida, Pest toxicology: the primary mechanisms of pesticide action, Chem Res Toxicol. 22 (2009) 609–619. https://doi.org/10.1021/tx8004949. [3]https://irac-…	Go to 55	alert adapted from SF scheme	specific	3	0	3	3	0	0	0	0	0	3	0	0	0	0	3	1	0	0	0	N/A	0	N/A	0	0	1
55	steroid-like	Does the compound have a steroid-like structure? (gonane with hydroxyl or carbonyl groups in position 3 and 17)	[#6]~1~[#6]~[#6](-,=O)~[#6]~[#6]~2-,=[#6]-,=[#6]-,=[#6]-,=3-,=[#6]-,=4-,=[#6]-,=[#6]-,=[#6](-,=O)-,=[#6]4-,=[#6]-,=[#6]-,=[#6]3-,=[#6]12	MechoA anC6.8	probable endocrine disruption at steroid hormone (e.g. estrogen or androgen) receptors for animals.	Continue	[1]Rehberger, K., Wernicke von Siebenthal, E., Bailey, C., Bregy, P., Fasel, M., Herzog, E. L., … Segner, H. (2020). Long-term exposure to low 17α-ethinylestradiol (EE2) concentrations disrupts both the reproductive and the immune system of juvenile rainbow trout, Oncorhynchus mykiss. Environment International, 142, 105836. doi:10.1016/j.envint.2020.105836 [2]Mu, X., & LeBlanc, G. A. (2002). Deve…	Go to 56	alert from MechoA scheme, upgraded	specific	2	0	2	2	0	0	0	0	0	2	0	0	0	0	2	1	0	0	0	N/A	0	N/A	0	0	1
56	quinone, quinone-imine or quinone-diimine	is the compound a quinone, quinone-imine or quinone-diimine? [$([O,N]=C1C=CC(=[O,N])[#6]=,:[#6]1),$([O,N]=C1C=C[#6]=,:[#6]C1=[O,N])]	For MechoA 4.4 : [$([#6]1(=[N,O])[#6]=,:[#6][#6](=[N,O])[#6]=,:[#6]1),$([#6]1(=[N,O])[#6](=[N,O])[#6]=,:[#6][#6]=,:[#6]1)] For MechoA 3.2: [$([#6]1(=[N,O])[#6]=,:[#6][#6](=[N,O])C=C1),$([#6]1(=[N,O])[#6](=[N,O])[#6]=,:[#6]C=C1)]	MechoA 3.2 & 4.4	Michaël addition with sulfhydryl groups, generating protein and DNA adducts & RedOx cycling for all species.	Stop	[1]T.W. Schultz, G.D. Sinks, M.T.D. Cronin, Quinone-induced toxicity to Tetrahymena: structure-activity relationships, Aquatic Toxicology 39 (1997) 267–278. https://doi.org/10.1016/S0166-445X(97)00031-3. [2]J.L. Bolton, M.A. Trush, T.M. Penning, G. Dryhurst, T.J. Monks, Role of Quinones in Toxicology, Chem. Res. Toxicol. 13 (2000) 135–160. https://doi.org/10.1021/tx9902082. [3]M. Liebeke, D.-C. P…	Go to 57	alert from MechoA scheme, updated	non-specific / non-specific	26	0	26	13	0	0	13	0	0	26	0	0	0	0	13	0.5	13	0.5	0	N/A	0	N/A	0	0	1
57	Michael acceptor	Does the compound have an α,β-unsaturated (C=C or C#C) (not aromatic) aldehyde, ester (or their thio or dithio versions) (but not methacrylate), imide, nitro, nitrile, sulfoxide, sulfone or sulfonate or an ynone (C#C in alpha,beta of a ketone) or an aromatic alpha-enol carbonyl or aromatic beta-dicarbonyl? [$(cC(=O)[CH2]C=O),$(cC(=O)[CH1;X3]([#6])C=O)] for 1,3-dicarbonyl (conversion into alpha-en…	[$(cC(=O)[CH2]C(=O)[#6]),$(cC(=O)[CH2][CH]=O),$(cC(=O)[CX4H1]([#6])C(=O)[#6]),$(cC(=O)[CX4H1]([#6])[CH]=O)] for 1,3-dicarbonyl (conversion into alpha-enol carbonyl) [$(C#CC(=[O,S])[C;!$(C-,=[O,S,#7,#15])]),$(C=[CH]C(=[O,S])[O,S][#6]),$(C=C([A!C])C(=[O,S])[O,S][#6]),$(C=C(a)C(=[O,S])[O,S][#6]),$(C=C([C;!D1])C(=[O,S])[O,S][#6]),$([CH]=CC(=[O,S])[O,S][#6]),$([CH0]=CC(=[O,S])[O,S][#6]),$(C#CC(=[O,S])…	MechoA 3.2	1,3-dicarbonyl: conversion into an alpha-enol carbonyl which reacts through Michaël addition with sulfhydryl groups, generating protein and DNA adducts for all species. others: Michaël addition with sulfhydryl groups, generating protein and DNA adducts for all species.	Stop	[1]Schwöbel, J. A. H.; Madden, J. C.; Cronin, M. T. D. Application of a Computational Model for Michael Addition Reactivity in the Prediction of Toxicity to Tetrahymena Pyriformis. Chemosphere 2011, 85 (6), 1066–1074 DOI: 10.1016/j.chemosphere.2011.07.037 [2]S.-T. Liang, C. Chen, R.-X. Chen, R. Li, W.-L. Chen, G.-H. Jiang, L.-L. Du, Michael acceptor molecules in natural products and their mechani…	Go to 58	alert from MechoA scheme, updated	non-specific	12	0	12	9	0	0	3	0	0	12	0	0	0	0	9	0.75	3	0.25	0	N/A	0	N/A	0	0	1
58	1-halo-3,5-di[nitro/cyano/carbonyl]benzene	is it a 1-halo-3,5-di[nitro/cyano/carbonyl]benzene? Or is it a chloro-a,a,a-trifluorotoluene?	MechoA 3.1 & !bi4.3 if: Clc1c(C#N)c(Cl)c(C#N)c(Cl)c1Cl or MechoA 3.1 if: [F,Cl,Br,I]c1c([$(C#N),$(C(=O)),$([N+](=O)[O-])])ac([$(C#N),$(C(=O)),$([N+](=O)[O-])])aa1 or if [$(Clc1c(C(F)(F)F)[c;!$(c[#7,#8])][c;!$(c[#7,#8])][c;!$(c[#7,#8])][c;!$(c[#7,#8])]1),$(Clc1[c;!$(c[#7,#8])]c(C(F)(F)F)[c;!$(c[#7,#8])][c;!$(c[#7,#8])][c;!$(c[#7,#8])]1),$(Clc1[c;!$(c[#7,#8])][c;!$(c[#7,#8])]c(C(F)(F)F)[c;!$(c[#7,#…	MechoA 3.1 [& !bi4.3]	aromatic nucleophile substitution of the halogen by thiols leading to protein adducts for all species & metabolism (dehalogenation, hydrolysis, hydroxylation,...) leading to potentially more toxic compounds in most species except birds.	Stop	[1]John W. Long; Malcolm R. Siegel (1975). Mechanism of action and fate of the fungicide chlorothalonil (2,4,5,6-tetrachloroisophthalonitrile) in biological systems: 2. In vitro reactions. , 10(6), 383–394. doi:10.1016/0009-2797(75)90069-1 [2]Evan P. Gallagher; Russell C. Cattley; Richard T. Di Giulio (1992). The acute toxicity and sublethal effects of chlorothalonil in channel catfish (Ictalurus…	Go to 59	alert adapted from SF scheme	non-specific / non-specific	9	1	10	8	0	0	1	0	1	8	0	1	1	0	7	0.777778	1	0.111111	1	1	0	0	1	0.111111	0.8
59	isocyanate,isothiocyanate	Is is an isocyanate or isothiocyanate? [NX2]=[CX2]=[$([SX1]),$([OX1])]	[NX2]=[CX2]=[$([SX1]),$([OX1])]	MechoA 3.1	reaction as a hard electrophile with proteins and DNA, leading to adduct formation, for all species.	Stop	[1]S.J. Enoch, M.T.D. Cronin, A review of the electrophilic reaction chemistry involved in covalent DNA binding, Critical Reviews in Toxicology 40 (2010) 728–748. https://doi.org/10.3109/10408444.2010.494175. [2]S.J. Enoch, C.M. Ellison, T.W. Schultz, M.T.D. Cronin, A review of the electrophilic reaction chemistry involved in covalent protein binding relevant to toxicity, Critical Reviews in Toxi…	Go to 60	alert adapted from SF scheme	non-specific	15	0	15	11	0	0	4	0	0	15	0	0	0	0	11	0.733333	4	0.266667	0	N/A	0	N/A	0	0	1
60	epoxide,thiirane,aziridine	Is it an epoxide, thiirane or an aziridine?	C1[OX2,SX2,NX3]C1	MechoA 3.1	reaction as a hard electrophile preferentially with amino residues (hard nucleophile e.g. lysine) and possibly with sulfhydryl residues (soft nucleophile e.g. cysteine), leading to proteins and DNA adducts for all species.	Stop	[1]J. Zhang, C. Wang, L. Ji, W. Liu, Modeling of Toxicity-Relevant Electrophilic Reactivity for Guanine with Epoxides: Estimating the Hard and Soft Acids and Bases (HSAB) Parameter as a Predictor, Chem. Res. Toxicol. 29 (2016) 841–850. https://doi.org/10.1021/acs.chemrestox.6b00018. [2]S.J. Enoch, M.T.D. Cronin, A review of the electrophilic reaction chemistry involved in covalent DNA binding, Cr…	Go to 61	alert from MechoA scheme, unchanged	non-specific	56	0	56	34	0	0	22	0	0	56	0	0	0	0	34	0.607143	22	0.392857	0	N/A	0	N/A	0	0	1
61	cyanohydrin	Is it a cyanohydrin?	[C;!H0]([OX2H])[CX2]#[NX1] for 3.1 [C;H0]([OX2H])[CX2]#[NX1] for not 3.1	MechoA an6.3 [& 3.1 OR NOT]	spontaneous decomposition to cyanide (cytochrome c oxidase (complex IV) inhibition for animals) and corresponding [aldehyde which will lead to proteins and/or DNA adducts OR ketone] for all species[.]	Stop if 3.1, else Continue	[1]Grogan, J.; DeVito, S. C.; Pearlman, R. S.; Korzekwa, K. R. Modeling Cyanide Release from Nitriles: Prediction of Cytochrome P 450-Mediated Acute Nitrile Toxicity. Chem. Res. Toxicol. 1992, 5 (4), 548–552 DOI: 10.1021/tx00028a014. [2]S.W. Borron, Cyanogenic aliphatic nitriles, in: Toxicology of Cyanides and Cyanogens, John Wiley & Sons, Ltd, 2015: pp. 166–180. https://doi.org/10.1002/978111862…	Go to 62	alert from MechoA scheme, updated	specific / non-specific	4	0	4	4	0	0	0	0	0	4	0	0	0	0	4	1	0	0	0	N/A	0	N/A	0	0	1
62	thiocyanate	is it a thiocyanate?	[SX2][CX2]#[NX1]	MechoA 3.1 / an6.3	reaction as a hard electrophile with proteins and DNA, leading to adduct formation, for all species and potentially concomitant release of cyanide which inhibits cytochrome c oxidase (complex IV) for animals.	Stop	[1]R. Loos, S. Kobayashi, H. Mayr, Ambident Reactivity of the Thiocyanate Anion Revisited: Can the Product Ratio Be Explained by the Hard Soft Acid Base Principle?, J. Am. Chem. Soc. 125 (2003) 14126–14132. https://doi.org/10.1021/ja037317u. [2]J.D. Chandler, B.J. Day, Biochemical Mechanisms and Therapeutic Potential of the Pseudohalide Thiocyanate in Human Health, Free Radic Res 49 (2015) 695–71…	Go to 63	alert adapted from SF scheme	non-specific / specific	6	0	6	6	0	0	0	0	0	6	0	0	0	0	6	1	0	0	0	N/A	0	N/A	0	0	1
63	benzyl or allyl moiety with good living group	Does the compound have a leaving group (LG) (at physiological pH) attached to a benzyl or allyl moiety? (LG = Halide except F; O-ester; O-phenyl (=phenoxy) if acidic enough, i.e. the leaving phenol must have pKa <= 7.4) If LG = O-ester, the allyl or benzylic carbon must not be substituted. SMARTS [$(C=C),$(C#C),$(c)]C[$(Cl),$(Br),$(I),$(OC=O),$(Oc)] and then C++ code	[$(C=C),$(C#C),$(c)]C[$(Cl),$(Br),$(I),$(OC=O),$(Oc)] then iSafeRat code using the connectivity matrix	MechoA 3.1[ & vr2.3]	reaction as a hard electrophile with proteins and DNA, leading to adducts formation, for all species[ & enzymatic ester hydrolysis generating allyl/propargyl alcohol which in turn can be metabolised into a powerful electrophile, for vertebrates].	Stop	[1]S.J. Enoch, M.T.D. Cronin, A review of the electrophilic reaction chemistry involved in covalent DNA binding, Critical Reviews in Toxicology 40 (2010) 728–748. https://doi.org/10.3109/10408444.2010.494175. [2]S.J. Enoch, C.M. Ellison, T.W. Schultz, M.T.D. Cronin, A review of the electrophilic reaction chemistry involved in covalent protein binding relevant to toxicity, Critical Reviews in Toxi…	Go to 64	alert from MechoA scheme, unchanged	non-specific / non-specific	30	0	30	25	0	0	5	0	0	29	0	1	0	0	24	0.8	5	0.166667	0	N/A	0	N/A	1	0.0333333	0.966667
64	N-[aromatic/alkoxy]-N-acyloxy-amide	Does it contain a N-[aromatic/alkoxy]-N-acyloxy-amide? C(=O)N([$(O[#6]),$(c)])O[$([C;H1](=O)),$(C(=O)[#6])]	C(=O)N([$(O[#6]),$(c)])O[$([C;H1](=O)),$(C(=O)[#6])]	MechoA 3.1	reaction as a hard electrophile with proteins and DNA, leading to adduct formation, for all species.	Stop	[1] T.M. Banks, A.M. Bonin, S.A. Glover, A.S. Prakash, Mutagenicity and DNA damage studies of N-acyloxy-N-alkoxyamides--the role of electrophilic nitrogen, Org Biomol Chem 1 (2003) 2238–2246. https://doi.org/10.1039/b301618h. [2] A.M. Bonin, T.M. Banks, J.J. Campbell, S.A. Glover, G.P. Hammond, A.S. Prakash, C.A. Rowbottom, Mutagenicity of electrophilic N-acyloxy-N-alkoxyamides, Mutat Res 494 (20…	Go to 65	alert adapted from SF scheme	non-specific	41	0	41	34	0	0	7	0	0	39	0	2	0	0	32	0.780488	7	0.170732	0	N/A	0	N/A	2	0.0487805	0.95122
65	nitrosoamine, nitrosourea, nitrosoguanidine	Does it contain a nitrosoamine, a nitrosourea, nitrosoguanidine? [#6][NX3][NX2]=O	[#6][NX3][NX2]=O	MechoA 3.1 & 4.3	direct reaction as a hard electrophile generating protein and DNA adducts for all species & metabolism into reactive diazonium (potentially through alpha-hydroxylation by CYP450) generating protein and DNA adducts for all species.	Stop	Nitrosoamines: [1] S.M. de la Monte, M. Tong, Mechanisms of Nitrosamine-Mediated Neurodegeneration: Potential Relevance to Sporadic Alzheimer’s Disease, Journal of Alzheimer’s Disease 17 (2009) 817–825. https://doi.org/10.3233/JAD-2009-1098. [2] IARC MONOGRAPHS VOLUME 89 page 498 scheme metabolites [3] H.L. Wong, S.E. Murphy, S.S. Hecht, Cytochrome P450 2A-Catalyzed Metabolic Activation of Struct…	Go to 66	alert adapted from SF scheme	non-specific / non-specific	5	0	5	5	0	0	0	0	0	5	0	0	0	0	5	1	0	0	0	N/A	0	N/A	0	0	1
66	aromatic nitroso, N-unsubstituted hydroxylamine	does the compound have an aromatic nitroso or N-unsubstituted hydroxylamine? a[N;X2]=O or a[N;X3;H1])[OX2H]	a[N;X2]=O or a[NX3,H1][$([OX2;H1]),$([OX2]OC(=O)[#6]),$([OX2]S(=O)(=O)O),$([OX2]P(=O)(O)O)]	MechoA 3.1 & 4.3	direct reaction as a hard electrophile and in some cases metabolism into [nitroso or ]nitrenium ion, which leads in both cases to protein and DNA adducts (e.g. guanine C-8 adduct) formation, for all species.	Stop	[1] S.J. Enoch, M.T.D. Cronin, A review of the electrophilic reaction chemistry involved in covalent DNA binding, Critical Reviews in Toxicology 40 (2010) 728–748. https://doi.org/10.3109/10408444.2010.494175. [2] K. Wang, F.P. Guengerich, Reduction of Aromatic and Heterocyclic Aromatic N-Hydroxylamines by Human Cytochrome P450 2S1, Chem. Res. Toxicol. 26 (2013) 993–1004. https://doi.org/10.1021/…	Go to 67	alert adapted from SF scheme	non-specific / non-specific	81	0	81	67	0	0	14	0	0	79	0	2	0	0	65	0.802469	14	0.17284	0	N/A	0	N/A	2	0.0246914	0.975309
67	alpha-dicarbonyl	Is it an alpha-dicarbonyl?	[$([CX3H](=[OX1])[CX3H](=[OX1])),$([CX3H](=[OX1])[CX3](=[OX1])[#6,#8,#16]),$([#6][CX3](=[OX1])[CX3](=[OX1])[#6,#8D2,#16D2])]	MechoA 3.1	reaction as a hard electrophile of both alpha-carbonyls, generating cyclic adducts typically with arginine residues, for all species.	Stop	[1]J. Miguel Rodríguez Mellado, M. Ruiz Montoya, Correlations between chemical reactivity and mutagenic activity against S. typhimurium TA100 for α-dicarbonyl compounds as a proof of the mutagenic mechanism, Mutation Research/Fundamental and Molecular Mechanisms of Mutagenesis 304 (1994) 261–264. https://doi.org/10.1016/0027-5107(94)90218-6. [2]L. Dorado, M. Ruiz Montoya, J.M. Rodríguez Mellado, …	Go to 68	alert adapted from SF scheme	non-specific	26	0	26	17	0	9	0	0	0	26	0	0	0	0	17	0.653846	0	0	0	N/A	0	N/A	9	0.346154	0.653846
68	benzaldehyde with at least one OH/Oalkyl substituent	Is it a benzaldehyde with at least one OH/Oalkyl substituent, but no OH or aldehyde or ketone group in ortho and no amino group branched anywhere on the benzaldehyde ring (e.g. vanillin)?	updated iSafeRat code using the connectivity matrix rather than SMARTS (not convenient here)	MechoA 3.1 & vr4.1	reaction as a hard electrophile with amino residues of proteins and DNA, forming Schiff-base adducts, for all species & rapid detoxifying metabolism to corresponding acid and further conjugate for vertebrates.	Stop	[1]A. Natsch, H. Gfeller, T. Haupt, G. Brunner, Chemical Reactivity and Skin Sensitization Potential for Benzaldehydes: Can Schiff Base Formation Explain Everything?, Chem. Res. Toxicol. 25 (2012) 2203–2215. https://doi.org/10.1021/tx300278t	Go to 69	alert from MechoA scheme, updated	non-specific / non-specific	9	1	10	3	0	1	5	0	1	9	0	0	1	0	3	0.333333	5	0.555556	1	1	0	0	1	0.111111	0.8
69	unsubstituted benzaldehyde or alkylbenzaldehyde	Is it the unsubstituted benzaldehyde, or a benzaldehyde holding no other substituents than alkyls?	updated iSafeRat code using the connectivity matrix rather than SMARTS (not convenient here)	MechoA 3.1 & ma4.1	reaction as a hard electrophile with amino residues of proteins and DNA, forming Schiff-base adducts, for all species & rapid detoxifying metabolism to corresponding acid and further conjugate for mammals.	Stop	[1]A. Natsch, H. Gfeller, T. Haupt, G. Brunner, Chemical Reactivity and Skin Sensitization Potential for Benzaldehydes: Can Schiff Base Formation Explain Everything?, Chem. Res. Toxicol. 25 (2012) 2203–2215. https://doi.org/10.1021/tx300278t	Go to 70	alert from MechoA scheme, updated	non-specific / non-specific	4	0	4	3	0	0	1	0	0	4	0	0	0	0	3	0.75	1	0.25	0	N/A	0	N/A	0	0	1
70	2,2,2-trichloroacetaldehyde, chloral hydrate	is it 2,2,2-trichloroacetaldehyde or chloral hydrate?	iSafeRat code using the connectivity matrix	MechoA ma4.6 & 3.1	metabolism into 2,2,2-trichloroethanol, which activates GABA receptor (Cl- channel) for mammals & hard electrophile reactivity for all species.	Stop	[1]R.W. Peoples, F.F. Weight, Trichloroethanol potentiation of gamma-aminobutyric acid-activated chloride current in mouse hippocampal neurones., Br J Pharmacol 113 (1994) 555–563. [2]G. Kim, H. Kim, I.-S. Jang, Trichloroethanol, an active metabolite of chloral hydrate, modulates tetrodotoxin-resistant Na+ channels in rat nociceptive neurons, BMC Anesthesiology 23 (2023) 145. https://doi.org/10.1…	Go to 71	alert from MechoA scheme, unchanged	specific / non-specific	2	0	2	2	0	0	0	0	0	2	0	0	0	0	2	1	0	0	0	N/A	0	N/A	0	0	1
71	simple aldehyde	Is the compound an (non-α,β-unsaturated aliphatic or non-vanillin-like aromatic, and not part of a linear sugar) aldehyde, or the hydrate of such aldehyde (e.g. hydrate substituted only by one carbon)? [$([C;H2]),$([C;H1][#6])]=O for MechoA+ OR [$([$([C;H2]),$([C;H1][#6])]=O),$([$([C;H2]),$([C;H1][#6])]([OH])[OH])] for Premium	MechoA+: [$([C;H2]=O),$(C[C;H1]=O)] protein & DNA binding while c[C;H1]=O protein binding only Premium: [$([C;H2]=O),$(C[C;H1]=O),$([C;H2]([OH])[OH]),$(C[C;H1]([OH])[OH])] & iSafeRat code using the connectivity matrix --> protein & DNA binding ; while [$(c[C;H1]=O),$(c[C;H1]([OH])[OH])] --> protein binding only	MechoA 3.1	reaction as a hard electrophile with amino residues of proteins and DNA, forming Schiff-base adducts, for all species.	Stop	[1]S.J. Enoch, M. Hewitt, M.T.D. Cronin, S. Azam, J.C. Madden, Classification of chemicals according to mechanism of aquatic toxicity: An evaluation of the implementation of the Verhaar scheme in Toxtree, Chemosphere. 73 (2008) 243–248. https://doi.org/10.1016/j.chemosphere.2008.06.052. [2]Aptula, A. O.; Roberts, D. W. Mechanistic Applicability Domains for Nonanimal-Based Prediction of Toxicologi…	Go to 72	alert from MechoA scheme, updated	non-specific	26	0	26	15	0	2	9	0	0	26	0	0	0	0	15	0.576923	9	0.346154	0	N/A	0	N/A	2	0.0769231	0.923077
72	linear aliphatic gamma-diketone	Is it a linear aliphatic gamma-diketone, not branched between the 2 ketones (e.g. hexane-2,5-dione)?	[$([CH3]),$([CH2;!R])]C(=O)[CH2;!R][CH2;!R]C(=O)[$([CH3]),$([CH2;!R])]	MechoA 3.1	reaction as a hard electrophile with a lysine residue forming a pyrrole adduct, which can further lead to protein cross-linking for all species, and especially with axonal intermediate filament proteins of neurons, causing neurotoxicity for animals.	Stop	[1]A.-C. Macherey, P.M. Dansette, 32 - CHEMICAL MECHANISMS OF TOXICITY: BASIC KNOWLEDGE FOR DESIGNING SAFER DRUGS, in: C.G. Wermuth (Ed.), The Practice of Medicinal Chemistry (Second Edition), Academic Press, London, 2003: pp. 545–560. https://doi.org/10.1016/B978-012744481-9/50036-2. [2]S.R. Clough, Hexane, in: P. Wexler (Ed.), Encyclopedia of Toxicology (Third Edition), Academic Press, Oxford, …	Go to 73	alert from MechoA scheme, updated	non-specific	3	7	10	3	0	0	2	0	5	3	0	0	1	6	3	1	0	0	1	0.142857	6	0.857143	0	0	0.9
73	Substituted hydrazine	Is it a hydrazine with at least one H on one of the nitrogens?	[$([NX3H2]),$([NX3H][#6;!$([#6](N)~[#7,#8,#16])])][$([NX3H2]),$([NX3H][#6;!$([#6](N)~[#7,#8,#16])]),$([NX3]([#6;!$([#6](N)~[#7,#8,#16])])[#6;!$([#6](N)~[#7,#8,#16])])]	MechoA 3.1 & 4.3 & 6.9	reaction as a hard electrophile with proteins and DNA, leading to adduct formation, for all species & metabolism into free radical species leading to DNA adducts for all species & inhibition of aminotransferases, which are involved in the synthesis of aminoacids, leading to altered development for all species.	Stop	[1]E.S. Lightcap, R.B. Silverman, Slow-Binding Inhibition of γ-Aminobutyric Acid Aminotransferase by Hydrazine Analogues, J. Med. Chem. 39 (1996) 686–694. https://doi.org/10.1021/jm950437v. [2]R.-H. Yamada, Y. Wakabayashi, A. Iwashima, T. Hasegawa, Inhibition of aspartate aminotransferase by hydrazinosuccinate, Biochimica et Biophysica Acta (BBA) - General Subjects 801 (1984) 151–154. https://doi…	Go to 74	alert from MechoA scheme, updated	non-specific / non-specific / specific	28	0	28	19	0	0	9	0	0	28	0	0	0	0	19	0.678571	9	0.321429	0	N/A	0	N/A	0	0	1
74	beta-lactam, lactone or thiolactone	Is it a beta-lactam, lactone or thiolactone? [#6]1[#6][$(O),$([SX2]),$(N)]C(=O)1	[#6]1[#6][$(O),$([SX2]),$(N)]C(=O)1	MechoA 3.1	reaction as a hard electrophile with proteins and DNA, leading to adduct formation, for all species.	Stop	[1]S.J. Enoch, M.T.D. Cronin, A review of the electrophilic reaction chemistry involved in covalent DNA binding, Critical Reviews in Toxicology 40 (2010) 728–748. https://doi.org/10.3109/10408444.2010.494175. [2]M.D. Nelms, M.T.D. Cronin, T.W. Schultz, S.J. Enoch, Experimental verification, and domain definition, of structural alerts for protein binding: epoxides, lactones, nitroso, nitros, aldeh…	Go to 75	alert adapted from SF scheme	non-specific	8	0	8	7	1	0	0	0	0	8	0	0	0	0	7	0.875	1	0.125	0	N/A	0	N/A	0	0	1
75	Mustards (nitrogen or sulfur)	Is it a nitrogen or sulfur mustard? [$([NX3]),$([SX2]([$([CX4]),$(c)]))][CX4][CX4][Cl,Br,I]	[$([NX3]),$([SX2]([$([CX4]),$(c)]))][CX4;!R][CX4;!R][Cl,Br,I]	MechoA 3.1	formation of a reactive episulfonium or aziridium intermediate stabilized by DNA, which generates adducts with guanine residues of DNA, for all species.	Stop	[1]N.R.C. (US) S. on C.R.D. for S.C.W. Agents, Health Risk Assessment for Sulfur Mustard (HD), in: Review of the U.S. Army’s Health Risk Assessments For Oral Exposure to Six Chemical-Warfare Agents, National Academies Press (US), 1999. https://www.ncbi.nlm.nih.gov/books/NBK208318/ (accessed July 25, 2024). [2]R.A. Young, C.B. Bast, Chapter 11 - Blister agents, in: R.C. Gupta (Ed.), Handbook of To…	Go to 76	alert adapted from SF scheme	non-specific	24	0	24	21	0	0	3	0	0	24	0	0	0	0	21	0.875	3	0.125	0	N/A	0	N/A	0	0	1
76	Disulfide	Is there a single S-S bond (disulfide) but not on both sides either tertiary or electron-poor aromatic?	SMARTS [$([C;H1]),$(a)][SX2][SX2][#6] and then iSafeRat code using the connectivity matrix for the electron-withdrawing group detection	MechoA 3.3 & 4.4	spontaneous homolytic cleavage giving 2 thiyl radicals (probably favored by interaction with haemoglobin), leading to RedOx cycling for all species.	Stop	[1]R. Munday, Toxicity of thiols and disulphides: Involvement of free-radical species, Free Radical Biology and Medicine 7 (1989) 659–673. https://doi.org/10.1016/0891-5849(89)90147-0. [2]P.H. Sieber, D. Steinritz, F. Worek, H. John, Disulfide-adducts with cysteine residues in human serum albumin prove exposure to malodorous mercaptans in vitro, Analytical Biochemistry 692 (2024) 115568. https://…	Go to 77	alert from MechoA scheme, unchanged	non-specific / non-specific	7	0	7	5	1	0	1	0	0	5	0	2	0	0	3	0.428571	2	0.285714	0	N/A	0	N/A	2	0.285714	0.714286
77	peroxide	Is there a single O-O bond?	iSafeRat code using the connectivity matrix	MechoA 3.3	spontaneous homolytic cleavage giving 2 alkoxyl radicals, leading to lipid peroxidation for all species.	Stop	[1]D.E. Clark, Peroxides and peroxide-forming compounds, Chem. Health Saf. 8 (2001) 12–22. https://doi.org/10.1016/S1074-9098(01)00247-7. [1]M. Abdollahi, A. Hosseini, Hydrogen Peroxide, in: P. Wexler (Ed.), Encyclopedia of Toxicology (Third Edition), Academic Press, Oxford, 2014: pp. 967–970. https://doi.org/10.1016/B978-0-12-386454-3.00736-3. [1]J. Genebriera, M. Davis, CHAPTER 70 - ACNE, in: S…	Go to 78	alert from MechoA scheme, unchanged	non-specific	6	0	6	6	0	0	0	0	0	6	0	0	0	0	6	1	0	0	0	N/A	0	N/A	0	0	1
78	azodicarbonamide derivative	Is it an azodicarbonamide? [$(N([#6])[#6]),$([N;H2]),$([N;H1][#6])]C(=O)N=NC(=O)[$(N([#6])[#6]),$([N;H2]),$([N;H1][#6])]	[$(N([#6])[#6]),$([N;H2]),$([N;H1][#6])]C(=O)N=NC(=O)[$(N([#6])[#6]),$([N;H2]),$([N;H1][#6])]	MechoA 3.2 & 5.3	Michael-type reaction of one of the nitrogens of the azo group with glutathione (but not much with protein-bound thiols), forming an unstable adduct, that is further degraded by oxidizing the glutathione into its disulfide form while reducing the azodicarbonamide into a diurea, and this creates an imbalance in the redox equilibrium of the organism at high or chronic exposure, for all species.	Stop	[1]A. Hartwig, MAK Commission, Azodicarbonamide [MAK Value Documentation, 2017], in: Deutsche Forschungsgemeinschaft, Commission for the Investigation of Health Hazards of Chemical Compounds in the Work Area (Eds.), The MAK-Collection for Occupational Health and Safety, Wiley-VCH Verlag GmbH & Co. KGaA, Weinheim, Germany, 2018: pp. 1034–1074. https://doi.org/10.1002/3527600418.mb12377e6318. [2]J.…	Go to 79	alert adapted from SF scheme	non-specific / non-specific	1	0	1	1	0	0	0	0	0	1	0	0	0	0	1	1	0	0	0	N/A	0	N/A	0	0	1
79	enone	Is it an enone (a,b-unsaturated ketone/thioketone)?	[$([CX3]=[CX3][CX3](=O)[#6]),$([c;!$(co)]cc(=O)[c;!$(cco)])]	MechoA 3.2 / 3.4	Michaël addition with sulfhydryl groups, generating protein and DNA adducts for all species & probable autoxidation of the C=C in water leading to a ketodiol compound that simply acts through non-polar narcosis, which applies to all aquatic studies and oral toxicity studies by gavage.	Stop	[1]P.A. Jackson, J.C. Widen, D.A. Harki, K.M. Brummond, Covalent Modifiers: A Chemical Perspective on the Reactivity of α,β-Unsaturated Carbonyls with Thiols via Hetero-Michael Addition Reactions, J Med Chem 60 (2017) 839–885. https://doi.org/10.1021/acs.jmedchem.6b00788. [2]S.J. Enoch, C.M. Ellison, T.W. Schultz, M.T.D. Cronin, A review of the electrophilic reaction chemistry involved in covalen…	Go to 80	alert adapted from SF scheme	non-specific / non-specific	7	0	7	7	0	0	0	0	0	4	0	3	0	0	4	0.571429	0	0	0	N/A	0	N/A	3	0.428571	0.571429
80	dialkylsulfate derivative	Is it a dialkylsulfate? [C;X4]([H])OS(=O)([O;X2][#6])=O	[C;X4;!H0]OS(=O)([O;X2][#6])=O	MechoA 3.1 & 3.4	reaction as a hard electrophile with proteins and DNA, leading to adduct formation for all species & spontaneous hydrolysis in water within a few hours, generating corresponding mono-alkyl sulfate and alcohol.	Stop	[1]S.J. Enoch, M.T.D. Cronin, A review of the electrophilic reaction chemistry involved in covalent DNA binding, Critical Reviews in Toxicology 40 (2010) 728–748. https://doi.org/10.3109/10408444.2010.494175. [2]D.Q. Liu, M. Sun, A.S. Kord, Recent advances in trace analysis of pharmaceutical genotoxic impurities, Journal of Pharmaceutical and Biomedical Analysis 51 (2010) 999–1014. https://doi.or…	Go to 81	alert adapted from SF scheme	non-specific / non-specific	4	0	4	4	0	0	0	0	0	4	0	0	0	0	4	1	0	0	0	N/A	0	N/A	0	0	1
81	alkylsulfonate derivative	Is it an alkylsulfonate? [C;X4]([H])OS(=O)([#6])=O	[C;X4;!H0]OS(=O)([#6])=O	MechoA 3.1 & 3.4	reaction as a hard electrophile with proteins and DNA, leading to adduct formation for all species & spontaneous hydrolysis in water, generating corresponding sulfonate and alcohol.	Stop	[1]M. Guérard, M. Baum, A. Bitsch, G. Eisenbrand, A. Elhajouji, B. Epe, M. Habermeyer, B. Kaina, H.J. Martus, S. Pfuhler, C. Schmitz, A. Sutter, A.D. Thomas, C. Ziemann, R. Froetschl, Assessment of mechanisms driving non-linear dose–response relationships in genotoxicity testing, Mutation Research/Reviews in Mutation Research 763 (2015) 181–201. https://doi.org/10.1016/j.mrrev.2014.11.001. [2]M.R…	Go to 82	alert adapted from SF scheme	non-specific / non-specific	23	0	23	13	0	0	10	0	0	22	0	1	0	0	13	0.565217	9	0.391304	0	N/A	0	N/A	1	0.0434783	0.956522
82	acid anhydride, acyl halide	Is it a carboxylic acid (or derivative) anhydride or an acyl halide? [$(O=COC=O),$(O=C[F,Cl,Br,I])]	[$(O=COC=O),$(O=C[F,Cl,Br,I])]	MechoA 3.4 & 3.1	abiotic hydrolysis into acids & acylation reaction with proteins and DNA, leading to adduct formation, for all species.	Stop	[1]K.M. Venables, Low molecular weight chemicals, hypersensitivity, and direct toxicity: the acid anhydrides., Br J Ind Med 46 (1989) 222–232. α-CHLORINATED TOLUENES AND BENZOYL CHLORIDE Data were last reviewed in IARC (1982) and the compounds were classified in IARC, Monographs Supplement 7 (1987) [2]I.W.G. on the E. of C.R. to Humans, α-Chlorinated toluenes and benzoyl chloride, in: Re-Evaluati…	Go to 83	alert adapted from SF scheme	non-specific / non-specific	5	0	5	5	0	0	0	0	0	5	0	0	0	0	5	1	0	0	0	N/A	0	N/A	0	0	1
83	methacrylate	is it a methacrylate?	[CH3]C(=[CH2])C(=O)O[#6;!$(C(O)-,=[O,S,#7,#15])]	MechoA 3.2 & 4.1	Michaël addition with sulfhydryl groups, generating protein and DNA adducts for all species & rapid metabolism to pyruvate, which is incorporated into Krebs cycle for all species, resulting in detoxification to standard ester ecotoxicity (as with MechoA 2.1) in aquatic tests.	Stop	[1]Bonnard, N.; Brondeau, M.-T.; Jargot, D.; Miraval, S.; Pillière, F.; Robert, S.; Schneider, O.; Serre, P. Méthacrylate de méthyle - Fiche toxicologique n°62. INRS 2013. [2]P. Campo, D. Jargot, B. La Rocca, F. Marc, S. Miraval, N. Nikolova-Pavageau, S. Robet. Méthacrylate d'éthyle - Fiche toxicologique n°321. INRS 2019. [3]J. Szczepanska, T. Poplawski, E. Synowiec, E. Pawlowska, C.J. Chojnacki,…	Go to 84	alert from MechoA scheme, updated	non-specific / non-specific	7	0	7	5	0	1	1	0	0	7	0	0	0	0	5	0.714286	1	0.142857	0	N/A	0	N/A	1	0.142857	0.857143
84	glyphosate	is it glyphosate?	P(=O)([OD1])([OD1])[C;H2][NH][C;H2]C(=O)O	MechoA pl+pr6.5 & 5.2	inhibition of 5-enolpyruvylshikimimate-3-phosphate synthase, blocking the aromatic amino acids synthesis for autotrophic organisms, i.e. mainly plants and procaryotes & release of protons in the cytosol of cells for all species.	Stop	[1]Mensah, P. K.; Palmer, C. G.; Odume, O. N. Ecotoxicology of Glyphosate and Glyphosate-Based Herbicides — Toxicity to Wildlife and Humans. In Toxicity and Hazard of Agrochemicals; Larramendy, M. L., Soloneski, S., Eds.; InTech, 2015. [2]EFSA (2023) Peer review of the pesticide risk assessment of the active substance glyphosate. EFSA Journal 2023;21(7):8164. https://doi.org/10.2903/j.efsa.2023.8…	Go to 85	alert from MechoA scheme, updated	specific / non-specific	2	0	2	2	0	0	0	0	0	2	0	0	0	0	2	1	0	0	0	N/A	0	N/A	0	0	1
85	dicofol	Is it dicofol?	ClC(Cl)(Cl)C([OH])(c([cH][cH]1)[cH][cH]c1Cl)c([cH][cH]2)[cH][cH]c2Cl	MechoA an6.8 & an6.9 & 1.1	thyroid hormone antagonist, weak estrogen agonist, potent inducer of CYP2B, weak aromatase inhibitor, some ability to bind with andogen receptors for animals & non-polar narcosis for all species.	Stop	[1]S.J. Enoch, M. Hewitt, M.T.D. Cronin, S. Azam, J.C. Madden, Classification of chemicals according to mechanism of aquatic toxicity: An evaluation of the implementation of the Verhaar scheme in Toxtree, Chemosphere. 73 (2008) 243–248. https://doi.org/10.1016/j.chemosphere.2008.06.052. [2]Sparling, D. W.; Linder, G.; Bishop, C. A.; Krest, S. Ecotoxicology of Amphibians and Reptiles, Second Editi…	Go to 86	alert from MechoA scheme, unchanged	specific / specific / non-specific	1	0	1	1	0	0	0	0	0	1	0	0	0	0	1	1	0	0	0	N/A	0	N/A	0	0	1
86	xanthine (no O in 8)	Is it a xanthine (no O in 8)?	c2(=O)nc(=O)nc1n[$([cH]),$([c;!$(c(O))])]nc12	MechoA 6.9 & 6.2	antagonism of adenosine at its receptors, cAMP phosphodiesterase inhibition & activation of Calcium channels for animals. Disruption of Ca2+ regulation for plants.	Stop	[1] A. Nehlig, J.-L. Daval, G. Debry, Caffeine and the central nervous system: mechanisms of action, biochemical, metabolic and psychostimulant effects, Brain Research Reviews 17 (1992) 139–170. https://doi.org/10.1016/0165-0173(92)90012-B. [2] J.W. Daly, K.A. Jacobson, D. Ukena, Adenosine receptors: development of selective agonists and antagonists, Prog Clin Biol Res 230 (1987) 41–63. [3] D.M. …	Go to 87	alert from MechoA scheme, unchanged	specific / specific	4	0	4	4	0	0	0	0	0	4	0	0	0	0	4	1	0	0	0	N/A	0	N/A	0	0	1
87	carbon monoxide	Is it strychnine, alpha-amanitin or carbon monoxide?	[$([Cv2]=[O]),$([C-]#[O+])]	MechoA 6.9	displacement of O2 from hemes for all species.	Stop	[1] K.R. Olson, Carbon monoxide poisoning: Mechanisms, presentation, and controversies in management, The Journal of Emergency Medicine 1 (1984) 233–243. https://doi.org/10.1016/0736-4679(84)90078-7.	Go to 88	alert from MechoA scheme, unchanged	specific	1	0	1	1	0	0	0	0	0	1	0	0	0	0	1	1	0	0	0	N/A	0	N/A	0	0	1
88	pyrithiobac derivative	Is it a pyrithiobac derivative?	[$(COc1cc(OC)nc(n1)[$([O;!R]),$([S;!R])]c2ccccc2[$(C(=O)O),$(NS(=O)=O)]),$(COc1cc(OC)nc(n1)[C;!R](~O)c2ccccc2[$(C(=O)O),$(NS(=O)=O)])]	MechoA pl+pr6.5	inhibition of Acetolactate Synthase which is involved in the biosynthesis of branched-chain amino acids, essential for growth and development of autotrophic organisms, i.e. mainly plants and procaryotes	Continue	[1]J.E. Casida, Pest toxicology: the primary mechanisms of pesticide action, Chem Res Toxicol. 22 (2009) 609–619. https://doi.org/10.1021/tx8004949. [2]https://hracglobal.com/tools/classification-lookup/	Go to 89	alert adapted from SF scheme	specific	5	0	5	2	0	0	3	0	0	5	0	0	0	0	2	0.4	3	0.6	0	N/A	0	N/A	0	0	1
89	imidazolidinone-like	Is it an imidazolidinone?	O=C1C(C(C)C)N=C(N1)c1c(C(=O)[$([OH]),$(O[#6])])ccc[#6,#7]1	MechoA pl+pr6.5 & [5.2 OR 3.1 & 2.2 OR 2.1]	inhibition of Acetolactate Synthase which is involved in the biosynthesis of branched-chain amino acids, essential for growth and development of autotrophic organisms, i.e. mainly plants and procaryotes & [acidification of cells for all species OR enzymatic hydrolysis to acid and alcohol + narcosis of the parent compound for all species OR spontaneous acylation reaction with proteins for all spec…	Stop	[1]J.E. Casida, Pest toxicology: the primary mechanisms of pesticide action, Chem Res Toxicol. 22 (2009) 609–619. https://doi.org/10.1021/tx8004949. [2]https://hracglobal.com/tools/classification-lookup/	Go to 90	alert adapted from SF scheme	specific / non-specific	6	0	6	6	0	0	0	0	0	6	0	0	0	0	6	1	0	0	0	N/A	0	N/A	0	0	1
90	glufosinate analogue	Is it a glufosinate analogue?	[O,N]C(=O)[CH](CCP(=O)(C)O)N	MechoA pl+pr6.5	inhibition of glutamine synthetase, leading to amino acid biosynthesis disruption, essential for growth and development of autotrophic organisms, i.e. mainly plants and procaryotes.	Continue	[1]J.E. Casida, Pest toxicology: the primary mechanisms of pesticide action, Chem Res Toxicol. 22 (2009) 609–619. https://doi.org/10.1021/tx8004949. [2]https://hracglobal.com/tools/classification-lookup/	Go to 91	alert adapted from SF scheme	specific	2	0	2	2	0	0	0	0	0	2	0	0	0	0	2	1	0	0	0	N/A	0	N/A	0	0	1
91	triazolo-sulfonanilide analogue	Is it a triazolo-sulfonanilide?	c[$([#7]S(=O)(=O)c2nc3ncccn3n2),$(S(=O)(=O)[#7]c2nc3ncccn3n2),$([#7]S(=O)(=O)c2nc3ccncn3n2),$(S(=O)(=O)[#7]c2nc3ccncn3n2)]	MechoA pl+pr6.5	inhibition of Acetolactate Synthase which is involved in the biosynthesis of branched-chain amino acids, essential for growth and development of autotrophic organisms, i.e. mainly plants and procaryotes.	Continue	[1]J.E. Casida, Pest toxicology: the primary mechanisms of pesticide action, Chem Res Toxicol. 22 (2009) 609–619. https://doi.org/10.1021/tx8004949. [2]Low YS et al., 2021. Triazolopyrimidine herbicides are potent inhibitors of Aspergillus fumigatus acetohydroxyacid synthase and potential antifungal drug leads. Sci Rep. 2021; 11: 21055. https://doi.org/10.1038%2Fs41598-021-00349-9 [3] T. Lonhienn…	Go to 92	alert adapted from SF scheme	specific	7	0	7	7	0	0	0	0	0	7	0	0	0	0	7	1	0	0	0	N/A	0	N/A	0	0	1
92	metalaxyl analogue	Is it a metalaxyl analogue?	c1c(C)c([NX3;!R]([$([#6]),$([#7])]C(=O)OC)C(=O)[#6][#6,#8])c(C)cc1	MechoA eu6.6 & 2.1	inhibition of RNA polymerase I, preventing DNA transcription for the production of proteins, for eukaryotes & enzymatic hydrolysis to acid and alcohol/amine + narcosis of the parent compound for all species.	Stop	[1]J.E. Casida, Pest toxicology: the primary mechanisms of pesticide action, Chem Res Toxicol. 22 (2009) 609–619. https://doi.org/10.1021/tx8004949. [2]https://www.frac.info/fungicide-resistance-management/by-fungicide-common-name	Go to 93	alert adapted from SF scheme	specific / non-specific	6	0	6	6	0	0	0	0	0	6	0	0	0	0	6	1	0	0	0	N/A	0	N/A	0	0	1
93	terbinafine analogue	Is it a terbinafine analogue?	[N;!R]([C;H2][$(c1cccc2c1cccc2),$(c1cccc2c1ccs2),$(c1cc([$(O),$(C=C)])ccc1)])([$([CH3]),$([CH2][CH3]),$([CH2][CH2][CH3]),$([CH1]([CH3])[CH3])])[C;H2][#6]=,#,:[#6][#6]=,#,:[#6]	MechoA eu6.7 & eu6.8 & 1.2 & 5.2	inhibition of squalene epoxidase, thus inhibiting the biosynthesis of sterols, which are useful to regulate membrane fluidity, but also to synthetize steroid hormones, for eukaryotes & alkalinization of cells, corrosion if directly applied, for all species.	Stop	[1]Belter, Agnieszka; Skupinska, Miroslawa; Giel-Pietraszuk, Malgorzata; Grabarkiewicz, Tomasz; Rychlewski, Leszek; Barciszewski, Jan (2011). Squalene monooxygenase – a target for hypercholesterolemic therapy. Biological Chemistry, 392(12), –. doi:10.1515/BC.2011.195 [2]Alia A. Sagatova; (2021). Strategies to Better Target Fungal Squalene Monooxygenase . Journal of Fungi, (), –. doi:10.3390/jof70…	Go to 94	alert adapted from SF scheme	specific / specific / non-specific / non-specific	4	0	4	0	4	0	0	0	0	4	0	0	0	0	0	0	4	1	0	N/A	0	N/A	0	0	1
94	CYP51A1 inhibitor (fenarimol-like)	Is it a fenarimol analogue?	c(nc1)ncc1[C!R]([O;H1])([#6][#6])c2ccccc2	MechoA eu6.7 & vr6.8	inhibition of various CYP450 involved in the biosynthesis of sterols and other hormones, notably inhibition of lanosterol 14α-demethylases for the biosynthesis sterols, which are useful to regulate membrane fluidity but also to synthetize steroid hormones, for fungi and animals, and inhibition of CYP90 hydroxylases for the biosynthesis of brassinosteroids or ent-kaurenoic acid oxidases for the bi…	Continue	[1]John B. Shive, Jr., & Sisler, H. D. (1976). Effects of Ancymidol (A Growth Retardant) and Triarimol (A Fungicide) on the Growth, Sterols, and Gibberellins of Phaseolus vulgaris (L.). Plant Physiology, 57(4), 640–644. http://www.jstor.org/stable/4264412 [2]Ronald C. Coolbaugh, David I. Swanson, & West, C. A. (1982). Comparative Effects of Ancymidol and Its Analogs on Growth of Peas and Ent-Kaur…	Go to 95	alert adapted from SF scheme	specific / specific	6	0	6	0	6	0	0	0	0	6	0	0	0	0	0	0	6	1	0	N/A	0	N/A	0	0	1
95	Aromatase inhibitor (letrozole-like)	Is it a letrozole analogue? c1nc[c,n]n1Cc(cc2)ccc2[$(C#N),$(CC#N)]	[$(c1cc([#6][nR][cR][nR])ccc1[$(CC#N),$(C#N)]),$(c1ccc([#6][nR][cR][nR])cc1[$(CC#N),$(C#N)])]	MechoA vr6.8	inhibition of aromatase (CYP19A1), impairing the production of estrogens, which can lead to impaired sexual development and reproduction among other effects, for vertebrates.	Continue	[1]P.I. Petkov, S. Temelkov, D.L. Villeneuve, G.T. Ankley, O.G. Mekenyan, Mechanism-based categorization of aromatase inhibitors: a potential discovery and screening tool, SAR QSAR Environ Res. 20 (2009) 657–678. https://doi.org/10.1080/10629360903438347. [2]Shetty, G., Krishnamurthy, H., Krishnamurthy, H. N., Bhatnagar, A. S., & Moudgal, N. R. (1998). Effect of long-term treatment with aromatase…	Go to 96	alert adapted from SF scheme	specific	5	0	5	5	0	0	0	0	0	5	0	0	0	0	5	1	0	0	0	N/A	0	N/A	0	0	1
96	benzimidazole derivative	Is it a benzimidazole derivative?	c21ccccc2nc(-[$(OC(=O)N),$([n,o]:c),$(CS),$(o:c:c),$(s:c:c)])n1	MechoA eu6.7	inhibition of tubulin polymerisation into microtubules, stopping mitosis for eukaryotes.	Continue	[1]J.E. Casida, Pest toxicology: the primary mechanisms of pesticide action, Chem Res Toxicol. 22 (2009) 609–619. https://doi.org/10.1021/tx8004949. [2] M. Fujimura, T. Kamakura, H. Inoue, I. Yamaguchi, Amino-acid alterations in the beta-tubulin gene of Neurospora crassa that confer resistance to carbendazim and diethofencarb, Curr Genet. 25 (1994) 418–422. https://doi.org/10.1007/BF00351780. [3]…	Go to 97	alert adapted from SF scheme	specific	7	0	7	7	0	0	0	0	0	7	0	0	0	0	7	1	0	0	0	N/A	0	N/A	0	0	1
97	N-arylbenzylurea chitin synthase inhibitors	Is it a N-aryl[o-halobenzyl]urea?	c1cccc([F,Cl])c1C(=O)NC(=O)Nc	MechoA fu+ps+fi6.7	inhibition of chitin synthase, preventing the formation of cell walls for fungi or preventing the formation of exoskeleton for arthropods or preventing the formation of various other body parts for some other protostomes and fish species.	Continue	[1]J.E. Casida, Pest toxicology: the primary mechanisms of pesticide action, Chem Res Toxicol. 22 (2009) 609–619. https://doi.org/10.1021/tx8004949 [2] J.P. Souza, L. Medeiros, E. Winkaler, J. Machado-Neto, Acute toxicity and environmental risk of diflubenzuron to Daphnia magna, Poecilia reticulata and Lemna minor in the absence and presence of sediment, Pesticidas: Revista de Ecotoxicologia e Me…	Go to 98	alert adapted from SF scheme	specific	13	0	13	13	0	0	0	0	0	13	0	0	0	0	13	1	0	0	0	N/A	0	N/A	0	0	1
98	ethiolate analogue	Is it an ethiolate analogue?	[$([#6][#6][#16;!R][#6](=O)N(CC)CC),$([#6][#6][#8,#16;!R][#6](=O)NCCCN(C)C)]	MechoA 6.7 & 2.1	fatty acid elongases inhibition, disrupting the synthesis of very long chain fatty acids (VLCFA) which are needed to build cell membranes and storage fat, for all species & enzymatic hydrolysis to acid and alcohol/amine + narcosis of the parent compound for all species.	Stop	[1]Magnucka, E. G., Suzuki, Y., Pietr, S. J., Kozubek, A., & Zarnowski, R. (2009). Cycloate, an inhibitor of fatty acid elongase, modulates the metabolism of very-long-side-chain alkylresorcinols in rye seedlings. Pest Management Science, 65(10), 1065–1070. doi:10.1002/ps.1792 [2]J.E. Casida, Pest toxicology: the primary mechanisms of pesticide action, Chem Res Toxicol. 22 (2009) 609–619. https:/…	Go to 99	alert adapted from SF scheme	specific / non-specific	17	0	17	17	0	0	0	0	0	17	0	0	0	0	17	1	0	0	0	N/A	0	N/A	0	0	1
99	Benfuresate-like	Is it a benfuresate analogue?	O2c1ccc(OS(=O)(=O)[#6])cc1CC2	MechoA 6.7	fatty acid elongases inhibition, disrupting the synthesis of very long chain fatty acids (VLCFA) which are needed to build cell membranes and storage fat, for all species.	Stop	[1]J.E. Casida, Pest toxicology: the primary mechanisms of pesticide action, Chem Res Toxicol. 22 (2009) 609–619. https://doi.org/10.1021/tx8004949. [2]https://hracglobal.com/tools/classification-lookup/	Go to 100	alert adapted from SF scheme	specific	2	0	2	2	0	0	0	0	0	2	0	0	0	0	2	1	0	0	0	N/A	0	N/A	0	0	1
100	Flufenacet-like	Is it a flufenacet analogue?	c[N;!R](C)C(=O)COc(n)s	MechoA 6.7	fatty acid elongases inhibition, disrupting the synthesis of very long chain fatty acids (VLCFA) which are needed to build cell membranes and storage fat, for all species.	Stop	[1]J.E. Casida, Pest toxicology: the primary mechanisms of pesticide action, Chem Res Toxicol. 22 (2009) 609–619. https://doi.org/10.1021/tx8004949. [2]https://hracglobal.com/tools/classification-lookup/	Go to 101	alert adapted from SF scheme	specific	2	0	2	2	0	0	0	0	0	2	0	0	0	0	2	1	0	0	0	N/A	0	N/A	0	0	1
101	cyclosporin	Is it a cyclosporin?	N1C(C(O)C(C)CC=C)C(=O)NCC(=O)NCC(=O)NCC(=O)NCC(=O)NCC(=O)NCC(=O)NCC(=O)NCC(=O)NCC(=O)NCC(=O)1	MechoA an6.9 & 1.1	binding to cyclophilin, then the protein-ligand complex inhibits calcineurin, which reponds to high Ca2+ levels in the cytosol to activate transcription factors for the activation of lymphocytes for animals & non-polar narcosis for all species.	Stop	[1]Xuemei Zhao, Xin Zhao, Weihua Di, Chang Wang, Inhibitors of Cyclophilin A: Current and Anticipated Pharmaceutical Agents for Inflammatory Diseases and Cancers. Molecules 2024, 29(6), 1235. https://doi.org/10.3390/molecules29061235. [2]https://go.drugbank.com/drugs/DB11693 [3] D.A. Terreros, J. Coombs, Cyclosporine nephropathy: inhibition of osmoregulatory renal cell transport, Ann Clin Lab Sci…	Go to 102	alert adapted from SF scheme	specific / non-specific	3	0	3	3	0	0	0	0	0	3	0	0	0	0	3	1	0	0	0	N/A	0	N/A	0	0	1
102	isoxazolidinones	is it an isoxazoline (with a x,x-dimethyl on the cycle, with a =O at 1-2 atoms distance from the O-N bond, with an aromatic ring)?	iSafeRat code using the connectivity matrix	MechoA pl6.9 / an6.1	Inhibition of carotenoid biosynthesis (essential for photosynthesis) for plants & may have slight AChE effect for animals.	Stop	[1]Van Scoy, A. R., & Tjeerdema, R. S. (2013). Environmental Fate and Toxicology of Clomazone. Reviews of Environmental Contamination and Toxicology, 35–49. doi:10.1007/978-3-319-03777-6_3 [2]Ferhatoglu, Y., & Barrett, M. (2006). Studies of clomazone mode of action. Pesticide Biochemistry and Physiology, 85(1), 7–14. doi:10.1016/j.pestbp.2005.10.002 [3]Global Herbicide Classification Lookup, Herb…	Go to 103	alert from MechoA scheme, unchanged	specific / specific	4	0	4	4	0	0	0	0	0	4	0	0	0	0	4	1	0	0	0	N/A	0	N/A	0	0	1
103	amitrole-like	Is it amitrole (3-aminotriazole)?	[$([cH]1[n][nH]c([NH2])[n]1),$([cH]1[n][n]c([NH2])[nH]1),$([cH]1[nH][n]c([NH2])[n]1)]	MechoA 6.8 & 6.9	inhibition of lycopene cyclase, blocking carotenoids synthesis for plants, inhibition of thyroperoxidase and iodine uptake in the thyroid for animals and inactivation of catalases leading to oxidative stress for all species.	Stop	[1]La Rocca, N., Rascio, N., Oster, U., & Rüdiger, W. (2006). Inhibition of lycopene cyclase results in accumulation of chlorophyll precursors. Planta, 225(4), 1019–1029. doi:10.1007/s00425-006-0409-7 [2]EFSA (2014). Conclusion on the peer review of the pesticide risk assessment of the active substance amitrole. EFSA Journal, 12(7), 3742. doi:10.2903/j.efsa.2014.3742	Go to 104	alert adapted from SF scheme	specific / non-specific	1	0	1	1	0	0	0	0	0	1	0	0	0	0	1	1	0	0	0	N/A	0	N/A	0	0	1
104	diflufenican-like	Is it a diflufenican analogue? i.e. secondary amide separated by 1 to 3 atoms from a trifluoromethylphenoxy group.	[$(FC(F)(F)c(c1)cccc1OCC(=O)N[$(c),$(Cc)]),$(FC(F)(F)c(c1)cccc1OaaC(=O)N[$(c),$(Cc)]),$(FC(F)(F)c(c1)cccc1OaaaC(=O)N[$(c),$(Cc)])]	MechoA !an6.9 & 2.1	inhibition of phytoene desaturase, necessary for the biosynthesis of carotenoids which are essential for photosynthesis, for all species but animals & enzymatic hydrolysis to acid and alcohol/amine + narcosis of the parent compound for all species.	Stop	[1]J.E. Casida, Pest toxicology: the primary mechanisms of pesticide action, Chem Res Toxicol. 22 (2009) 609–619. https://doi.org/10.1021/tx8004949. [2]https://hracglobal.com/tools/classification-lookup/ [3] L. Yang, D. Wang, D. Ma, D. Zhang, N. Zhou, J. Wang, H. Xu, Z. Xi, In Silico Structure-Guided Optimization and Molecular Simulation Studies of 3-Phenoxy-4-(3-trifluoromethylphenyl)pyridazines…	Go to 105	alert adapted from SF scheme	specific / non-specific	3	0	3	3	0	0	0	0	0	3	0	0	0	0	3	1	0	0	0	N/A	0	N/A	0	0	1
105	quinolinecarboxylic acid derivative	Is it a quinolinecarboxylic acid derivative? c1ccc2cccnc2c1C(=O)O	c1([Cl])[cH][cH]c2[cH]c([!$(C(=O)O)])[cH][nX2]c2c1C(=O)O	MechoA pl6.9 & [5.2 OR 2.1]	agonism of auxin hormone triggering the production of cyanate and/or abscisic acid, both of which then accumulate in plant tissues, generating ROS production among other toxic mechanisms & [acidification of cells for all species OR enzymatic hydrolysis to acid and alcohol/amine + narcosis of the parent compound for all species].	Stop	[1]J.E. Casida, Pest toxicology: the primary mechanisms of pesticide action, Chem Res Toxicol. 22 (2009) 609–619. https://doi.org/10.1021/tx8004949. [2] https://hracglobal.com/tools/classification-lookup/ [3] D. Luo, H. Bai, X. Zhou, L. Wu, C. Zhang, Z. Wu, Z. Li, L. Bai, Synthesis Candidates Herbicide Through Optimization Quinclorac Containing 3-Methyl-1H-pyrazol-5-yl, Front Chem 9 (2021) 647472…	Go to 106	alert adapted from SF scheme	specific / non-specific	2	0	2	2	0	0	0	0	0	2	0	0	0	0	2	1	0	0	0	N/A	0	N/A	0	0	1
106	fenoxycarb analogue	Is it a fenoxycarb analogue? c1ccccc1[O;!R]c(cc2)ccc2OC[C;X4][$(O[#6]~[#8]),$(O[#6]~[#7]),$(N[#6]~[#8])]	c1ccccc1[O;!R]c(cc2)ccc2[O;!R][C;!R][C;X4][$(O[#6]~[#7,#8]),$(N~[#6]~[#7,#8])]	MechoA ar6.8	mimicking of juvenile hormone, preventing the moulting leading to adult stage for arthropods.	Continue	[1]H.Y. Wang, A.W. Olmstead, H. Li, G.A. Leblanc, The screening of chemicals for juvenoid-related endocrine activity using the water flea Daphnia magna, Aquat Toxicol. 74 (2005) 193–204. https://doi.org/10.1016/j.aquatox.2005.05.010. [2]J.E. Casida, Pest toxicology: the primary mechanisms of pesticide action, Chem Res Toxicol. 22 (2009) 609–619. https://doi.org/10.1021/tx8004949. [3]http://sitem.…	Go to 107	alert adapted from SF scheme	specific	3	0	3	3	0	0	0	0	0	3	0	0	0	0	3	1	0	0	0	N/A	0	N/A	0	0	1
107	ecdysone receptor agonist	Is it a fenozide derivative?	c-[C;!R](=O)-[N;!R]-[C,N]([C;!R](-c)=O)C(C)(C)C	MechoA ar6.8	agonism at ecdysone receptor, leading to premature development for arthropods.	Continue	[1] J.E. Casida, Pest Toxicology: The Primary Mechanisms of Pesticide Action, Chem. Res. Toxicol. 22 (2009) 609–619. https://doi.org/10.1021/tx8004949. [2]https://irac-online.org/mode-of-action/classification-online/ [3]http://sitem.herts.ac.uk/aeru/ppdb/en/Reports/2648.htm [4] C.L. Mellor, K.E. Tollefsen, C. LaLone, M.T.D. Cronin, J.W. Firman, In Silico Identification of Chemicals Capable of Bin…	Go to 108	alert adapted from SF scheme	specific	5	0	5	5	0	0	0	0	0	5	0	0	0	0	5	1	0	0	0	N/A	0	N/A	0	0	1
108	salicylic acid-like structure	Does the compound have a salicylic acid-like structure? (XC(=O)c1c(Y)cccc1 X,Y = N, O, OR)	[$(O[#6]),$([NH2]),$([NH][#6]),$(N([#6])[#6]),$([OH])]C(=O)c1c([$(O[#6]),$([NH2]),$([NH](c)[#6]),$(N(c)([#6])[#6]),$([OH])])cccc1	MechoA vr6.9	COX-1 and COX-2 inhibition for vertebrates[, disturbance of stress response for fish]	Continue	[1]Ji, K., Liu, X., Lee, S., Kang, S., Kho, Y., Giesy, J. P., & Choi, K. (2013). Effects of non-steroidal anti-inflammatory drugs on hormones and genes of the hypothalamic-pituitary-gonad axis, and reproduction of zebrafish. Journal of Hazardous Materials, 254-255, 242–251. doi:10.1016/j.jhazmat.2013.03.036 [2]Roohi, Z., & Imanpoor, M. R. (2015). The efficacy of the oils of spearmint and methyl s…	Go to 109	alert from MechoA scheme, updated	specific	5	1	6	5	0	0	1	0	0	5	0	0	0	1	5	1	0	0	0	0	1	1	0	0	1
109	beta-dicarbonyl (that can be parallel) moeity	is it pentane-2,4-dione or EDTA-like?	match [CH3]C(=O)[CH2]C(=O)[CH3] or match N([CH2]C(=O)[OD1])([CH2]C(=O)[OD1])[CH2][CH2]N[CH2]C(=O)[OD1]	MechoA 6.4	chelation of iron, scavenging circulating iron and potentially inactivating iron-containing enzymes, for all species	Continue	[1]O’Donoghue, J. L. (2012). Ketones of Four or Five Carbons. Patty’s Toxicology, 753–806. doi:10.1002/0471435139.tox075.pub2	Go to 110	alert from MechoA scheme, updated	non-specific	1	2	3	1	0	0	2	0	0	1	0	0	0	2	1	1	0	0	0	0	2	1	0	0	1
110	Polyhalogenated benzene	Is it hexachlorobenzene?	c1(c(c(c(c(c1-[Cl])-[Cl])-[Cl])-[Cl])-[Cl])-[Cl]	MechoA vrC6.9 & 1.1	weak agonist binding to AhR and induction of porphyria along with many other toxic effects after chronic exposure for vertebrates & non-polar narcosis for all species.	Stop	[1]Starek-Świechowicz, B., Budziszewska, B., & Starek, A. (2017). Hexachlorobenzene as a persistent organic pollutant: Toxicity and molecular mechanism of action. Pharmacological Reports, 69(6), 1232–1239. doi:10.1016/j.pharep.2017.06.013 [2]NTP, 1991. Toxicity studies of pentachlorobenzene in rats and mice. NTP TOX 6, NIH Publication No. 91-3125. https://ntp.niehs.nih.gov/ntp/htdocs/st_rpts/tox0…	Go to 111	alert adapted from SF scheme	specific / non-specific	1	3	4	1	0	0	1	0	2	1	0	0	0	3	1	1	0	0	0	0	3	1	0	0	1
111	dioxin,polychlorodibenzofuran,polychlorobiphenyl	Is the compound a dioxin, a polychlorodibenzofuran or a polychlorobiphenyl (PCB) not substituted in 2, 2', 6 or 6'?	SMARTS O1c(cccc2)c2Oc(cccc3)c13 and then iSafeRat code using the connectivity matrix	MechoA vrC6.9 & 1.1	Induction of CYP1A by binding to AhR, but then not or very slowly metabolised by CYP450, resulting in oxidative stress for vertebrates & non-polar narcosis for all species.	Stop	[1]M. van den Berg, L.S. Birnbaum, M. Denison, M. De Vito, W. Farland, M. Feeley, H. Fiedler, H. Hakansson, A. Hanberg, L. Haws, M. Rose, S. Safe, D. Schrenk, C. Tohyama, A. Tritscher, J. Tuomisto, M. Tysklind, N. Walker, R.E. Peterson, The 2005 World Health Organization Re-evaluation of Human and Mammalian Toxic Equivalency Factors for Dioxins and Dioxin-like Compounds, Toxicol Sci 93 (2006) 223…	Go to 112	alert from MechoA scheme, unchanged	specific / non-specific	13	1	14	13	0	0	0	0	1	13	0	0	0	1	13	1	0	0	0	0	1	1	0	0	1
112	Difluoro/dichloroacetic acids/carboxylic acid (not α,β-unsaturated) and not an amine, guanidine or ammonium?	Is it a carboxylic acid (not α,β-unsaturated) and not an amine, guanidine or ammonium?	iSafeRat code using the connectivity matrix. Since this alert has been put in Continue, iSafeRat code using the connectivity matrix also added before rule 150 to avoid addition of "baseline MechoAs", i.e. MechoA 2.1 and MechoA 1.1.	MechoA 5.2	release of protons in the cytosol of cells for all species.	Stop	[1]Buchanan-Wollaston, V., Snape, A., & Cannon, F. (1992). A plant selectable marker gene based on the detoxification of the herbicide dalapon. Plant Cell Reports, 11(12). doi:10.1007/bf00236387 [2]Authority (US EPA), Toxicological review of trichloroacetic acid, EPA/635/R-09/003F (2011). https://iris.epa.gov/static/pdfs/0655tr.pdf. [3]Barker, R. M. (1964). The Bactericidal Action of Low Molecula…	Go to 113	alert from MechoA scheme, updated	non-specific	19	0	19	17	2	0	0	0	0	19	0	0	0	0	17	0.894737	2	0.105263	0	N/A	0	N/A	0	0	1
113	o,p-nitrophenol	Is it an ortho- or para-nitrophenol?	[$(c1([OH])ccc([N+](=O)[O-])[c;$([cH]),$(c(c)(c)a)][c;$([cH]),$(c(c)(c)a)]1),$(c1([OH])c([N+](=O)[O-])[c;$([cH]),$(c(c)(c)a)][c;$([cH]),$(c(c)(c)a)]cc1),$(c1([N+](=O)[O-])c([OH])[c;$([cH]),$(c(c)(c)a)][c;$([cH]),$(c(c)(c)a)]cc1)] SMARTS of alert 121 are also run within this alert for combined mechanism	MechoA 5.1 & ma4.3	Oxidative Phosphorylation Uncoupling by inner mitochondrial membrane pH gradient suppression (or other vesicles pH gradient) for all species & metabolic reduction of nitro group to amine, thus allowing further metabolism to quinoneimine compounds, which react through Michaël addition with sulfhydryl groups, generating protein and DNA adducts, for mammals.	Stop	[1]Substances enregistrées - ECHA, (n.d.). https://echa.europa.eu/fr/information-on-chemicals/registered-substances (accessed July 30, 2024). [2]P. S. Kern, G. F. Gerberick, C. A. Ryan, I. Kimber, A. Aptula, D. A. Basketter,Dermatitis 2010, 21, 8-32. [3]https://oehha.ca.gov/media/downloads/proposition-65/chemicals/4am2ntro.pdf [4]ATSDR (2021). Toxicological Profile for Dinitrophenols. https://www…	Go to 114	alert adapted from SF scheme	non-specific / non-specific	6	0	6	3	1	2	0	0	0	6	0	0	0	0	3	0.5	1	0.166667	0	N/A	0	N/A	2	0.333333	0.666667
114	uncoupler phenols, pyridinol (halo-nitro)	Is the compound a phenol with pKa<8,0? (normal phenol or meta-pyridinol with >=2 [halos or carbonyl] or >=1 nitro ; ortho-pyridinol with >=2 nitros ; parapyridinol with 2 ortho-[halo or carbonyl] or >=3 [halos or carbonyl] or >=1 ortho-nitro or >=2 nitros)	iSafeRat code using the connectivity matrix SMARTS of alert 121 are also run within this alert for combined mechanism	MechoA 5.1	Oxidative Phosphorylation Uncoupling by inner mitochondrial membrane pH gradient suppression (or other vesicles pH gradient), thus stopping the production of ATP and generating ROS, for all species.	Stop	[1]Spycher, S., Smejtek, P., Netzeva, T. I., & Escher, B. I. (2008). Toward a Class-Independent Quantitative Structure−Activity Relationship Model for Uncouplers of Oxidative Phosphorylation. Chemical Research in Toxicology, 21(4), 911–927. doi:10.1021/tx700391f [2]Escher, B.I. (1995). The relationship between membrane-water partitioning, uncoupling, and inhibitory activity of substituted phenols…	Go to 115	alert from MechoA scheme, updated	non-specific	23	1	24	19	0	0	4	0	1	23	0	0	1	0	19	0.826087	4	0.173913	1	1	0	0	0	0	0.958333
115	Benzodioxole	Is it a 2-unsubstituted or 2-halo benzodioxole? c1ccc(O[$([C;H2]),$(CF),$(CCl),$(CBr),$(CI)]O2)c2c1	c1ccc(O[$([C;H2]),$(CF),$(CCl),$(CBr),$(CI)]O2)c2c1	MechoA ma4.3 & ma4.6	oxidation by liver CYP450 mono-oxygenases generating carbon monoxide or formic acid and catechol derivative (all leading to high toxicity) for mammals, an intermediate complex formed with CYP450 is stable and can inhibit monoxygenases	Continue	[1]Anders, M.W., Sunram, J.M., Wilkinson, C.F., 1984. Mechanism of the metabolism of 1,3-benzodioxoles to carbon monoxide. Biochem. Pharmacol. 33, 577–580. https://doi.org/10.1016/0006-2952(84)90310-1 [2]Pathways of Reactive Metabolite Formation with Toxicophores/-Structural Alerts, in: Reactive Drug Metabolites, John Wiley & Sons, Ltd, 2012: pp. 93–129. https://doi.org/10.1002/9783527655748.ch5.…	Go to 116	alert from MechoA scheme, unchanged	non-specific / specific	7	0	7	5	1	0	1	0	0	6	0	1	0	0	5	0.714286	1	0.142857	0	N/A	0	N/A	1	0.142857	0.857143
116	Thiophanate-like	Is it a thiophanate analogue? [$(NC(=O)O),$(c:[n,o]),$(SC),$(c:c:o),$(c:c:s)]C(=[S,O])Nc1ccccc1NC(=[S,O])[$(NC(=O)O),$(c:[n,o]),$(SC),$(c:c:o),$(c:c:s)]	[$(NC(=O)O),$(c:[n,o]),$(SC),$(c:c:o),$(c:c:s)]C(=[S,O])Nc1ccccc1NC(=[S,O])[$(NC(=O)O),$(c:[n,o]),$(SC),$(c:c:o),$(c:c:s)]	MechoA eu4.6	metabolism into substituted benzimidazole (major metabolite in plants only, but minor metabolite in other species), which cause inhibition of tubulin polymerisation into microtubules, stopping mitosis for eukaryotes	Continue	[1]S. Bai, M. Zhang, S. Tang, M. Li, R. Wu, S. Wan, L. Chen, X. Wei, F. Li, 2024. Research Progress on Benzimidazole Fungicides: A Review. Molecules, 2024 Mar, 29(6): 1218. https://doi.org/10.3390%2Fmolecules29061218 [2]J.E. Casida, Pest toxicology: the primary mechanisms of pesticide action, Chem Res Toxicol. 22 (2009) 609–619. https://doi.org/10.1021/tx8004949. | https://www.frac.info/fungicide…	Go to 117	alert adapted from SF scheme	specific	2	0	2	2	0	0	0	0	0	2	0	0	0	0	2	1	0	0	0	N/A	0	N/A	0	0	1
117	o-phthalate	is the compound an o-phthalate?	c1(C(=O)O[#6;!$(C(O)~[N,O,S])])c(C(=O)O[#6;!$(C(O)~[N,O,S])])cccc1	MechoA 2.1 & maC2.3	Digestive hydolysis of one ester for all species, monoester product induces PPARalpha (precursor of liver cancer development) in chronic timeframe and binds to FSH receptors, for mammals.	Stop	[1]Wang, X.-J., Xiong, G.-P., Luo, X.-M., Huang, S.-Z., Liu, J., Huang, X.-L., Xie, Y.-Z., and Lin, W.-P. (2016). Dibutyl Phthalate Inhibits the Effects of Follicle-Stimulating Hormone on Rat Granulosa Cells Through Down-Regulation of Follicle-Stimulating Hormone Receptor. Biol Reprod 94, 144. https://doi.org/10.1095/biolreprod.115.136002. [2]Babich, M.A. (2010). Overview of Phthalates Toxicity (…	Go to 118	alert from MechoA scheme, updated	non-specific / specific	9	2	11	8	0	0	1	0	2	9	0	0	2	0	8	0.888889	1	0.111111	0	0	0	0	0	0	0.818182
118	ester of 2,4-D acid	Is it an ester of 2,4-D acid?	O=C([CH2]Oc(c(Cl)[cH]1)[cH][cH]c1Cl)O[#6]	MechoA !pl2.1 & pl2.3	enzymatic hydrolysis of the ester for all species, then the acid is an antagonist of phytohormone auxin, overstimulating plant growth, more than it can afford (because too slowly metabolised then) for plants.	Stop	[1]Weed Science Society of America. Herbicide Handbook. 5th ed. Champaign, Illinois: Weed Science Society of America, 1983., p. 132 [2] Song, Y. (2014). Insight into the mode of action of 2,4-dichlorophenoxyacetic acid (2,4-D) as an herbicide. Journal of Integrative Plant Biology, 56(2), 106–113. doi:10.1111/jipb.12131	Go to 119	alert from MechoA scheme, unchanged	non-specific / specific	2	0	2	2	0	0	0	0	0	2	0	0	0	0	2	1	0	0	0	N/A	0	N/A	0	0	1
119	Nitrile group, H in alpha	Does the compound have a nitrile group with a H in alpha?	N#[C;!$(CC~C~C~C);!$(CC-,=[N,O,P,S]);!$(CC~C-,=[N,O,P,S]);!$(CC~C~C-,=[N,O,P,S])][$([CH3]),$([CH2]),$([CH])]	MechoA ma4.6	CYP450 alpha-hydroxylation to give a cyanohydrin, then non-enzymatic degradation to give cyanide ion and corresponding ketone/aldehyde, for mammals.	Continue	[1]Grogan, J., DeVito, S. C., Pearlman, R. S., & Korzekwa, K. R. (1992). Modeling cyanide release from nitriles: prediction of cytochrome P 450-mediated acute nitrile toxicity. Chemical Research in Toxicology, 5(4), 548–552. doi:10.1021/tx00028a014 [2]N.R. Council, Aliphatic Nitriles, in: Acute Exposure Guideline Levels for Selected Airborne Chemicals: Volume 16, National Academies Press (US), 20…	Go to 120	alert from MechoA scheme, updated	specific	12	0	12	12	0	0	0	0	0	12	0	0	0	0	12	1	0	0	0	N/A	0	N/A	0	0	1
120	bipyridinium or phenylpyridinium moiety	Does the compound contain a bipyridinium or phenylpyridinium moiety ? (paraquat, MPP+) [$([#6][n+](cc1)ccc1c(cc2)cc[c,n+]2),$([#6][n+]1ccccc1c2cccc[c,n+]2),$([#6][n+](cc1)ccc1c2cccc[c,n+]2),$([#6][n+]1ccccc1c(cc2)cc[c,n+]2)]	[$([#6][n+](cc1)ccc1c(cc2)cc[c,n+]2),$([#6][n+]1ccccc1c2cccc[c,n+]2),$([#6][n+](cc1)ccc1c2cccc[c,n+]2),$([#6][n+]1ccccc1c(cc2)cc[c,n+]2)]	MechoA 4.4 & pl6.3	RedOx cycling, generating oxidative stress and ROS for all species & reduction by photosystem I diverting electrons from the electron transport chain in plants.	Stop	[1]Gluck, M.R., Krueger, J., Ramsay, R.R., Sablin, S.O., Singer, T.P., Nicklas, W.J. (1994). Characterization of the Inhibitory Mechanism of 1-Methyl-4-phenylpyridinium and 4-Phenylpyridine Analogs in Inner Membrane Preparations. Journal of Biological Chemistry, 269(5), 3167-3174. doi:10.1016/S0021-9258(17)41844-8 [2]Dodge AD, Harris N (1970). The mode of action of paraquat and diquat. Biochem J.…	Go to 121	alert from MechoA scheme, updated	non-specific / specific	13	3	16	10	0	0	6	0	0	10	0	0	0	3	10	0.769231	3	0.230769	0	0	3	1	0	0	1
121	1° or 2° thiol, aromatic thiol with no EWG	is it a 1° or 2° thiol or an aromatic thiol (rich in electrons, i.e. with no EWG)?	for 1° or 2° thiol, the following SMARTS: [$([SX2H]-[CH3]),$([SX2H]-[CH2][#6]),$([SX2H]-[CH]([#6])[#6]),$([SX2H]-[C;!$(C(S)~[N,O,S])]=C)] for electron-rich aromatic: iSafeRat code using the connectivity matrix or SMARTS S="c([n,o,s])n"	MechoA 4.4	Metabolic oxidation into thiyl radical, then RedOx cycle between the thiyl radical and the disulfide for all species.	Stop	[1]Munday, R. Toxicity of Thiols and Disulphides: Involvement of Free-Radical Species. Free Radic. Biol. Med. 1989, 7 (6), 659–673 DOI: 10.1016/0891-5849(89)90147-0. [2]Chipinda, I., Zhang, X.-D., Simoyi, R. H., & Siegel, P. D. (2008). Mercaptobenzothiazole allergenicity—role of the thiol group. Cutaneous and Ocular Toxicology, 27(2), 103–116. doi:10.1080/15569520701713008 [3]I. Chipinda, J.M. He…	Go to 122	alert from MechoA scheme, unchanged	non-specific	12	1	13	9	0	0	3	1	0	11	0	1	0	1	8	0.666667	3	0.25	1	1	0	0	1	0.0833333	0.846154
122	Ortho/para aminophenol, Ortho/para-phenylenediamine, hydroquinone	Is it a 1,4- or 1,2-[dihydroxy/diamino/hydroxyamino]benzene? [$(c1([OH])ccc([$([N;H2;X3]),$([N;H1;X3](c)[$([CX4]),$(c)]),$([N;X3](c)([$([CX4]),$(c)])[$([CX4]),$(c)])])[$(cA),$([c;H1])][$(cA),$([c;H1])]1),$(c1([$([N;H2;X3]),$([N;H1;X3](c)[$([CX4]),$(c)]),$([N;X3](c)([$([CX4]),$(c)])[$([CX4]),$(c)])])c([OH])cc[$(cA),$([c;H1])][$(cA),$([c;H1])]1),$(c1([$([N;H2;X3]),$([N;H1;X3](c)[$([CX4]),$(c)]),$([…	MechoA 4.3 SMARTS: [$(c1([$([O;H;X2]),$([N;H2;X3]),$([N;H1;X3](c)[$([CX4]),$(c)])])ccc([$([O;H;X2]),$([N;H2;X3]),$([N;H1;X3](c)[$([CX4]),$(c)])])[c;H1][c;H1]1),$(c1([$([O;H;X2]),$([N;H2;X3]),$([N;H1;X3](c)[$([CX4]),$(c)])])c([$([O;H;X2]),$([N;H2;X3]),$([N;H1;X3](c)[$([CX4]),$(c)])])cc[c;H1][c;H1]1),$(c1([$([O;H;X2]),$([N;H2;X3]),$([N;H1;X3](c)[$([CX4]),$(c)])])c([$([O;H;X2]),$([N;H2;X3]),$([N;H1;…	MechoA 4.4 [& 4.3]	RedOx cycling between a quinoid and its reduced form, generating oxidative stress and ROS[ & metabolism by tyrosinase or CYP450 into quinoid compounds which react through Michaël addition with sulfhydryl groups generating protein and DNA adducts], for all species.	Stop	[1]Bajot, F., Cronin, M. T. D., Roberts, D. W., & Schultz, T. W. (2011). Reactivity and aquatic toxicity of aromatic compounds transformable to quinone-type Michael acceptors. SAR and QSAR in Environmental Research, 22(1-2), 51–65. doi:10.1080/1062936x.2010.528449 [2]Enoch, S. J., & Cronin, M. T. D. (2010). A review of the electrophilic reaction chemistry involved in covalent DNA binding. Critica…	Go to 123	alert from MechoA scheme, updated	non-specific / non-specific	39	0	39	35	1	0	3	0	0	38	0	1	0	0	34	0.871795	4	0.102564	0	N/A	0	N/A	1	0.025641	0.974359
123	[4,5,6 or 7]-[hydroxy or amino]-indole	Is it a [4,5,6 or 7]-[hydroxy or amino]-indole? [$(c1([$([O;H1]),$([NH2]),$([N;H1][$([CX4]),$([c])]),$([N]([$([CX4]),$([c])])[$([CX4]),$([c])])])cccc2ccnc12),$(c1c([$([O;H1]),$([NH2]),$([N;H1][$([CX4]),$([c])]),$([N]([$([CX4]),$([c])])[$([CX4]),$([c])])])ccc2ccnc12),$(c1cc([$([O;H1]),$([NH2]),$([N;H1][$([CX4]),$([c])]),$([N]([$([CX4]),$([c])])[$([CX4]),$([c])])])cc2ccnc12),$(c1ccc([$([O;H1]),$([N…	[$(c1([$([O;H1]),$([NH2]),$([N;H1][$([CX4]),$([c])]),$([N]([$([CX4]),$([c])])[$([CX4]),$([c])])])cccc2ccnc12),$(c1c([$([O;H1]),$([NH2]),$([N;H1][$([CX4]),$([c])]),$([N]([$([CX4]),$([c])])[$([CX4]),$([c])])])ccc2ccnc12),$(c1cc([$([O;H1]),$([NH2]),$([N;H1][$([CX4]),$([c])]),$([N]([$([CX4]),$([c])])[$([CX4]),$([c])])])cc2ccnc12),$(c1ccc([$([O;H1]),$([NH2]),$([N;H1][$([CX4]),$([c])]),$([N]([$([CX4]),…	MechoA 4.4 & 4.3	RedOx cycling, generating oxidative stress and ROS & metabolism into quinone-like compounds, which react through Michaël addition with sulfhydryl groups generating protein and DNA adducts, for all species.	Stop	[1]Kalgutkar, A., Gardner, I., Obach, R., Shaffer, C., Callegari, E., Henne, K., … Harriman, S. (2005). A Comprehensive Listing of Bioactivation Pathways of Organic Functional Groups. Current Drug Metabolism, 6(3), 161–225. doi:10.2174/1389200054021799 [2]ECHA dossiers	Go to 124	alert adapted from SF scheme	non-specific / non-specific	3	1	4	3	0	0	0	0	1	3	0	0	0	1	3	1	0	0	0	0	1	1	0	0	1
124	[4,5,6 or 7]-acyloxyindole	Is it a [4,5,6 or 7]-acyloxyindole? [$(c1(OC=[N,O,S])cccc2ccnc12),$(c1c(OC=[N,O,S])ccc2ccnc12),$(c1cc(OC=[N,O,S])cc2ccnc12),$(c1ccc(OC=[N,O,S])c2ccnc12)]	[$(c1(OC=[N,O,S])cccc2ccnc12),$(c1c(OC=[N,O,S])ccc2ccnc12),$(c1cc(OC=[N,O,S])cc2ccnc12),$(c1ccc(OC=[N,O,S])c2ccnc12)]	MechoA 2.3	metabolic hydrolysis resulting in hydroxyindole derivative, which can undergo RedOx cycling and be metabolised to reactive quinone-like compounds, generating protein and DNA adducts, for mammals.	Stop	[1]Kalgutkar, A., Gardner, I., Obach, R., Shaffer, C., Callegari, E., Henne, K., … Harriman, S. (2005). A Comprehensive Listing of Bioactivation Pathways of Organic Functional Groups. Current Drug Metabolism, 6(3), 161–225. doi:10.2174/1389200054021799	Go to 125	alert adapted from SF scheme	non-specific	1	0	1	0	0	0	1	0	0	1	0	0	0	0	0	0	1	1	0	N/A	0	N/A	0	0	1
125	[4,5,6 or 7]-methoxyindole	Is it a [4,5,6 or 7]-methoxyindole? [$(c1(O[C;H3])cccc2ccnc12),$(c1c(O[C;H3])ccc2ccnc12),$(c1cc(O[C;H3])cc2ccnc12),$(c1ccc(O[C;H3])c2ccnc12)]	[$(c1(O[C;H3])cccc2ccnc12),$(c1c(O[C;H3])ccc2ccnc12),$(c1cc(O[C;H3])cc2ccnc12),$(c1ccc(O[C;H3])c2ccnc12)]	MechoA ma4.3	metabolic O-demethylation by CYP450 resulting in hydroxyindole derivative, which can undergo RedOx cycling and be metabolised to reactive quinone-like compounds, generating protein and DNA adducts, for mammals.	Continue	[1]Kalgutkar, A., Gardner, I., Obach, R., Shaffer, C., Callegari, E., Henne, K., … Harriman, S. (2005). A Comprehensive Listing of Bioactivation Pathways of Organic Functional Groups. Current Drug Metabolism, 6(3), 161–225. doi:10.2174/1389200054021799	Go to 126	alert adapted from SF scheme	non-specific	1	0	1	1	0	0	0	0	0	1	0	0	0	0	1	1	0	0	0	N/A	0	N/A	0	0	1
126	3-methoxyphenol, hydroquinone methyl ether, catechol methyl ether	Is it 3-methoxyphenol or any methyl ether (potentially substituted, with one OH still present) of hydroquinone or catechol?	iSafeRat code using the connectivity matrix	MechoA ma4.3 & 1.2	3-methoxyphenol: metabolic 6-hydroxylation, then RedOx cycle between reduced & oxidized quinone for mammals & polar narcosis for all species. Others: metabolism to a quinone, then RedOx cycle between reduced and oxidized quinone for mammals & polar narcosis for all species.	Stop	[1]Moridani, M. Y. (2002). Metabolic Activation of 4-Hydroxyanisole by Isolated Rat Hepatocytes. Drug Metabolism and Disposition, 30(10), 1063–1069. doi:10.1124/dmd.30.10.1063 [2]Moridani, M. Y.; Cheon, S. S.; Khan, S.; O’Brien, P. J. Metabolic Activation of 3-Hydroxyanisole by Isolated Rat Hepatocytes. Chem. Biol. Interact. 2003, 142 (3), 317–333 DOI: 10.1016/S0009-2797(02)00125-4. [3]S.J. Enoch…	Go to 127	alert from MechoA scheme, unchanged	specific / non-specific	9	0	9	3	1	0	5	0	0	4	0	5	0	0	3	0.333333	1	0.111111	0	N/A	0	N/A	5	0.555556	0.444444
127	2,2,2-trifluoroethanol	Is it 2,2,2-trifluoroethanol?	iSafeRat code using the connectivity matrix	MechoA 4.3	metabolism to highly reactive aldehyde for all species.	Stop	[1]Airaksinen, M. M., Rosenberg, P. H., & Tammisto, T. (2009). A Possible Mechanism of Toxicity of Trifluoroethanol and Other Halothane Metabolites. Acta Pharmacologica et Toxicologica, 28(4), 299–304. doi:10.1111/j.1600-0773.1970.tb00556.x [2]S.J. Enoch, M. Hewitt, M.T.D. Cronin, S. Azam, J.C. Madden, Classification of chemicals according to mechanism of aquatic toxicity: An evaluation of the im…	Go to 128	alert from MechoA scheme, unchanged	non-specific	1	0	1	1	0	0	0	0	0	1	0	0	0	0	1	1	0	0	0	N/A	0	N/A	0	0	1
128	N-substituted aromatic hydroxylamine	does the compound contain an N-substituted aromatic hydroxylamine? a[N;X3]([C;X4])[OH]	a[NX3]([#6])[$([OX2;H1]),$([OX2]OC(=O)[#6]),$([OX2]S(=O)(=O)O),$([OX2]P(=O)(O)O)]	MechoA 4.3	metabolism into N-unsubstituted hydroxylamine and in some cases metabolism into nitroso or nitrenium ion, which leads in both cases to protein and DNA adducts (e.g. guanine C-8 adduct) formation, for all species.	Stop	[1]J. Kazius, R. McGuire, R. Bursi, Derivation and Validation of Toxicophores for Mutagenicity Prediction, J. Med. Chem. 48 (2005) 312–320. https://doi.org/10.1021/jm040835a. [2]Wang, C.Y., Linsmaier - Bednar, E. M., Lee, M. S. and King, C. M.; Mutagenicities of N-Acyl-N-Arylhydroxylamines for Salmonella; Chem-Biol. Interact. 67(3-4):215-223, 1988 [3]Romualdo Benigni,CCRIS database,Toxnet databas…	Go to 129	alert adapted from SF scheme	non-specific	56	4	60	42	0	0	16	0	2	53	0	3	0	4	39	0.696429	14	0.25	0	0	4	1	3	0.0535714	0.95
129	furan, not substituted in both positions 2 and 5	is the compound a furan, not substituted in both positions 2 and 5?	[$(o1[cH][cH]c[cH]1),$(o1[cH][cH]cc(-*)1),$(o1[cH]c[cH]c(-*)1),$(o1[cH]c(-*)c[cH]1),$(o1[cH]c(-*)cc(-*)1),$(o1[cH]cc(-*)c(-*)1)]	MechoA 4.3	metabolism of the furan ring into an epoxide intermediate and further into a reactive unsaturated aldehyde generating proteins & DNA adducts for all species, typically leading to hepatotoxicity for animals.	Stop	[1]M. Tian, Y. Peng, J. Zheng, Metabolic Activation and Hepatotoxicity of Furan-Containing Compounds, Drug Metab Dispos 50 (2022) 655–670. https://doi.org/10.1124/dmd.121.000458 [2]S.J. Enoch, M. Hewitt, M.T.D. Cronin, S. Azam, J.C. Madden, Classification of chemicals according to mechanism of aquatic toxicity: An evaluation of the implementation of the Verhaar scheme in Toxtree, Chemosphere. 73 …	Go to 130	alert from MechoA scheme, updated	non-specific	15	2	17	15	0	0	0	0	2	11	0	4	0	2	11	0.733333	0	0	0	0	2	1	4	0.266667	0.764706
130	allylic alcohol/ propargylic alcohol	is the compound allyl alcohol or a propargyl alcohol? [OH][$(CC#[CH]),$(CC#C[CX4]),$(CC#Cc),$([CH2][CH]=[CH2]),$([CH2]C([CX4])=[CH2]),$([CH2]C(c)=[CH2]),$([CH2][CH]=[CH][CX4]),$([CH2][CH]=[CH]c)]	- Final SMARTS for allyl-primary alcohol and propargyl-primary/secondary alcohol : [OH][$([C;!$([H0])]C#[CH]),$([C;!$([H0])]C#C[CX4]),$([C;!$([H0])]C#Cc),$([CH2][CH]=[CH2]),$([CH2]C([CX4])=[CH2]),$([CH2]C(c)=[CH2]),$([CH2][CH]=[CH][CX4]),$([CH2][CH]=[CH]c)] - Specific SMARTS one for tertiary propargyl alcohol: [OH][$(C([#6])([#6])C#[CH]),$(C([#6])([#6])C#C[CX4]),$(C([#6])([#6])C#C[c])]	MechoA 4.3 Except propargyl tert alcohol: MechoA 1.1 / 3.4	metabolic oxidation to corresponding alpha,beta-unsaturated aldehyde/ketone, generating adducts to protein/DNA, for all species. Except propargyl tert alcohol: non-polar narcosis for all species & excess of toxicity seen in aquatic species only, possibly due to a reaction with water.	Stop	[1] S.J. Enoch, C.M. Ellison, T.W. Schultz, M.T.D. Cronin, A review of the electrophilic reaction chemistry involved in covalent protein binding relevant to toxicity, Critical Reviews in Toxicology 41 (2011) 783–802. https://doi.org/10.3109/10408444.2011.598141. [2] D. Urbisch, M. Becker, N. Honarvar, S.N. Kolle, A. Mehling, W. Teubner, B. Wareing, R. Landsiedel, Assessment of Pre- and Pro-hapten…	Go to 131	alert from MechoA scheme, updated	non-specific	19	0	19	16	0	0	3	0	0	19	0	0	0	0	16	0.842105	3	0.157895	0	N/A	0	N/A	0	0	1
131	α,β-Unsaturated N-heteroaromatic	Does the substance contain a double or triple carbon-carbon bond branched on a 6-membered aromatic ring with a nitrogen in ortho or para?	C=,#C[$([c;R6][n;R6]),$([c;R6][c;R6][c;R6][n;R6])]	MechoA 4.3	metabolic oxidation into epoxide, then this epoxide will generate adducts to proteins and/or DNA, for all species.	Stop	[1] S.H. Kennedy, D.A. Klumpp, Michael Additions Involving Amino Acid Esters with Alkenyl N-Heterocycles, J. Org. Chem. 82 (2017) 10219–10225. https://doi.org/10.1021/acs.joc.7b01724. [2] D.W. Roberts, Interpretation of murine local lymph node assay (LLNA) data for skin sensitization: Overload effects, danger signals and chemistry-based read-across, Curr Res Toxicol 2 (2021) 53–63. https://doi.or…	Go to 132	alert adapted from SF scheme	non-specific	8	5	13	4	0	0	9	0	0	6	0	2	0	5	4	0.5	2	0.25	0	0	5	1	2	0.25	0.846154
132	coumarin-derivative	Is it a coumarin?	[$(c12ccccc1oc(=O)c[cH]2),$(c12ccccc1oc(=O)cc([#6])2),$(c12ccccc1oc(=O)[cH]c2),$(c12ccccc1oc(=O)c([#6])c2)]	MechoA 4.3 & pt4.1	metabolism of the coumarin core into a reactive epoxide, leading to protein adducts for all species & efficient detoxification by hepatic metabolism into 7-hydroxycoumarin derivative which is rapidly excreted for primates.	Stop	[1] S.J. Enoch, M.T.D. Cronin, A review of the electrophilic reaction chemistry involved in covalent DNA binding, Critical Reviews in Toxicology 40 (2010) 728–748. https://doi.org/10.3109/10408444.2010.494175. [2] B.G. Lake, Coumarin Metabolism, Toxicity and Carcinogenicity: Relevance for Human Risk Assessment, Food and Chemical Toxicology 37 (1999) 423–453. https://doi.org/10.1016/S0278-6915(99)…	Go to 133	alert adapted from SF scheme	non-specific / non-specific	14	0	14	0	6	0	8	0	0	12	0	0	0	0	0	0	14	1	0	N/A	0	N/A	0	0	1
133	vicinal dihaloalkane	Is it a vicinal dihaloalkane?	[Cl,Br,I][CX4]-[CX4][Cl,Br,I]	MechoA ma4.3	metabolic conjugation with glutathione (with the help of GST), then the conjugate migrates to cell nucleus where it forms a reactive episulfonium intermediate stabilized by DNA, which generates adducts with guanine residues of DNA, for mammals.	Continue	[1] Guengerich, F. P., Peterson, L. A., Cmarik, J. L., Koga, N., & Inskeep, P. B. (1987). Activation of dihaloalkanes by glutathione conjugation and formation of DNA adducts. Environmental Health Perspectives, 76, 15–18. doi:10.1289/ehp.877615 [2] Lin, S., & Jacobsen, E. N. (2012). Thiourea-catalysed ring opening of episulfonium ions with indole derivatives by means of stabilizing non-covalent in…	Go to 134	alert adapted from SF scheme	non-specific	9	0	9	8	0	0	1	0	0	9	0	0	0	0	8	0.888889	1	0.111111	0	N/A	0	N/A	0	0	1
134	haloalkanes	Is it a chloromethane, potentially further substituted by halogens, but still bearing at least one hydrogen? Or 1,1(,1)-polyhaloethane? or is it a 1,w-dihaloalkane, where halogens are bromides or iodides (or chloride for C3), and the chain length goes from C3 to C8?	For chloromethanes: [$([CX4;H1]([F,Cl,Br,I])([F,Cl,Br,I])[Cl]),$([CX4;H2]([F,Cl,Br,I])[Cl]),$([CX4;H3][Cl])] For 1,1(,1)-polyhaloethanes: [$([CH3][CX4]([F,Cl,Br,I])([F,Cl,Br,I])[F,Cl,Br,I]),$([CH3][CX4;H1]([F,Cl,Br,I])[F,Cl,Br,I]),$([CH2](F)[CX4]([F,Cl,Br,I])([F,Cl,Br,I])[F,Cl,Br,I]),$([CH2](F)[CX4;H1]([F,Cl,Br,I])[F,Cl,Br,I]),$([CH1](F)(F)[CX4]([F,Cl,Br,I])([F,Cl,Br,I])[F,Cl,Br,I]),$([CH1](F)(F)…	MechoA 1.1 & ma4.3	For chloromethanes: non-polar narcosis for all species & metabolism generating ROS, carbon monoxide and/or formaldehyde, leading to hepatotoxicity, mutagenicity and/or carcinogenicity for mammals. For 1,1(,1)-polyhaloethanes: non-polar narcosis for all species & metabolism generating acetyl halides, ethanol and acetic acid and halogenated derivatives of them, leading to hepatotoxicity and/or neur…	Stop	[1] ATSDR. Medical Management Guidelines (MMGs): Methylene Chloride, 2014. https://wwwn.cdc.gov/TSP/MMG/MMGDetails.aspx?mmgid=230&toxid=42 (accessed 2024-08-05). [2] ATSDR. Toxicological Profile: Chloroform, 2024. https://wwwn.cdc.gov/TSP/ToxProfiles/ToxProfiles.aspx?id=53&tid=16 (accessed 2024-08-05). [3] ATSDR. Toxicological Profile: Chloromethane, 2023. https://wwwn.cdc.gov/TSP/ToxProfiles/Tox…	Go to 135	alert from MechoA scheme, updated	non-specific / non-specific	14	4	18	12	0	0	2	0	4	13	0	1	0	4	12	0.857143	1	0.0714286	0	0	4	1	1	0.0714286	0.944444
135	carbon tetrachloride	Is it carbon tetrachloride?	[Cl][CX4]([Cl])([Cl])[Cl]	MechoA ma4.3 & 1.1	CYP450 1e-reduction gives 'CCl3 radical, then quenched by O2 to give 'OOCCl3 peroxy radical, which gives then lipids & proteins peroxidation leading to hepatotoxicity for mammals & non-polar narcosis for all species.	Stop	[1] R.O. Recknagel, E.A. Glende, J.A. Dolak, R.L. Waller, Mechanisms of carbon tetrachloride toxicity, Pharmacology & Therapeutics 43 (1989) 139–154. https://doi.org/10.1016/0163-7258(89)90050-8. [2] iSafeRat® ecotox datasets	Go to 136	alert from MechoA scheme, unchanged	non-specific / non-specific	1	0	1	1	0	0	0	0	0	1	0	0	0	0	1	1	0	0	0	N/A	0	N/A	0	0	1
136	trichloroethylene	Is it trichloroethylene?	[Cl][CX3]([Cl])=[CX3;H1]([Cl])	MechoA maC4.3 & 1.1	activation by GST to give reactive metabolites (likely dichlorovinyl-cysteine) which cause DNA mutation leading to renal cancer for mammals & non-polar narcosis for all species.	Stop	[1] Brüning, T.; Bolt, H. M. Renal Toxicity and Carcinogenicity of Trichloroethylene: Key Results, Mechanisms, and Controversies. Crit. Rev. Toxicol. 2000, 30 (3), 253–285 DOI: 10.1080/10408440091159202. [2] S.J. Enoch, M. Hewitt, M.T.D. Cronin, S. Azam, J.C. Madden, Classification of chemicals according to mechanism of aquatic toxicity: An evaluation of the implementation of the Verhaar scheme i…	Go to 137	alert from MechoA scheme, unchanged	non-specific / non-specific	1	0	1	1	0	0	0	0	0	1	0	0	0	0	1	1	0	0	0	N/A	0	N/A	0	0	1
137	hexane and metabolites	is it hexane, hexan-2-ol, hexan-2-one, hexane-2,5-diol or 5-hydroxyhexan-2-one?	[$([CH3][CH2][CH2][CH2][CH2][CH3]),$([CH3][CH]([OH])[CH2][CH2][CH2][CH3]),$([CH3]C(=O)[CH2][CH2][CH2][CH3]),$([CH3][CH]([OH])[CH2][CH2][CH]([OH])[CH3]),$([CH3]C(=O)[CH2][CH2][CH]([OH])[CH3])]	MechoA maC4.3 & 1.1	metabolism into hexane-2,5-dione, which reacts with lysine residues forming pyrrole adducts, which can further lead to protein cross-linking, and especially with axonal intermediate filament proteins of neurons, causing chronic neurotoxicity for mammals & non-polar narcosis for all species.	Stop	[1]ATSDR. Toxicological Profile for N-Hexane (Draft for Public Comment)., 2024. https://wwwn.cdc.gov/TSP/ToxProfiles/ToxProfiles.aspx?id=393&tid=68 (accessed 2024-08-06). [2]A.-C. Macherey, P.M. Dansette, 32 - CHEMICAL MECHANISMS OF TOXICITY: BASIC KNOWLEDGE FOR DESIGNING SAFER DRUGS, in: C.G. Wermuth (Ed.), The Practice of Medicinal Chemistry (Second Edition), Academic Press, London, 2003: pp. 5…	Go to 138	alert from MechoA scheme, updated	non-specific / non-specific	2	1	3	1	0	0	1	0	1	2	0	0	0	1	1	0.5	1	0.5	0	0	1	1	0	0	1
138	thiophene, substituted by a carbonyl or amino/amido-methyl	Is it a thiophene, substituted by a carbonyl or amino/amido-methyl? [$(c1[sX2]c([$(C=O),$(C-[NX3])])cc1),$(c1[sX2]cc([$(C=O),$(C-[NX3])])c1)]	[$(c1[sX2]c([$(C=O),$(C-[NX3])])cc1),$(c1[sX2]cc([$(C=O),$(C-[NX3])])c1)]	MechoA ma4.3	metabolism into epoxide and/or S-oxide leading to reactive species (e.g. (Z)-4-thioxo-2-butenal), leading to various CYP450 inhibition and generating proteins & DNA adducts for mammals.	Continue	[1] Smith, G. F. (2011). Designing Drugs to Avoid Toxicity. Progress in Medicinal Chemistry Volume 50, 1–47. doi:10.1016/b978-0-12-381290-2.00001-x [2] EFSA (2013). Scientific Opinion on re-evaluation of one flavouring substance 3-acetyl-2, 5-dimethylthiophene [FL-no 15.024] from FGE.19 subgroup 5.2. EFSA Journal, 11(5), 3227. doi:10.2903/j.efsa.2013.3227 [3] ECHA dossiers	Go to 139	alert from MechoA scheme, updated	non-specific	8	2	10	6	0	2	0	0	2	8	0	0	0	2	6	0.75	0	0	0	0	2	1	2	0.25	0.8
139	diaromatic azo	Does the compound contain a diaromatic azo? cN=Nc	cN=Nc	MechoA anC4.3	azo bond enzymatically cleaved (metabolism mainly by azoreductases of anaerobic intestinal bacteria), generating anilines, then further metabolism into nitroso, hydroxylamine or nitrenium, generating DNA adducts, oxidative stress and carcinogenicity for animals.	Continue	[1] Brown, M. A., & De Vito, S. C. (1993). Predicting azo dye toxicity. Critical Reviews in Environmental Science and Technology, 23(3), 249–324. doi:10.1080/10643389309388453 [2] Chung, K.-T. (2016). Azo dyes and human health: A review. Journal of Environmental Science and Health, Part C, 34(4), 233–261. doi:10.1080/10590501.2016.1236602 [3] A. Stolz, Basic and applied aspects in the microbial d…	Go to 140	alert from MechoA scheme, updated	non-specific	40	0	40	36	0	0	4	0	0	38	0	2	0	0	35	0.875	3	0.075	0	N/A	0	N/A	2	0.05	0.95
140	vinyl alkoxy group	Does the compound contain a vinyl alkoxy group?	[CH2]=[CH][OX2][#6]	MechoA 4.3	metabolism transforming vinyl to epoxide, generating protein & DNA adducts for all species	Continue	[1] Kazius, J., McGuire, R., & Bursi, R. (2005). Derivation and Validation of Toxicophores for Mutagenicity Prediction. Journal of Medicinal Chemistry, 48(1), 312–320. doi:10.1021/jm040835a	Go to 141	alert from MechoA scheme, unchanged	non-specific	16	2	18	8	0	6	2	0	2	16	0	0	0	2	8	0.5	2	0.125	0	0	2	1	6	0.375	0.666667
141	quaternary ammonium, N-substituted pyridinium	Is it a quaternary ammonium or N-substituted pyridinium and not a carboxylic acid or other anionic group? the SMILES has to match this SMARTS [$([#6][N+](C)(C)C),$([#6][n+](c)c)] and not match this SMARTS [$([C,P,S](=O)[OD1]),$(c[OH])]	[$([#6][N+](C)(C)C),$([#6][n+](c)c)]	MechoA 1.3	permanently cationic membrane destabilisation for all species.	Stop	[1] D.W. Roberts, J.F. Roberts, G. Hodges, S. Gutsell, R.S. Ward, C. Llewellyn, Aquatic toxicity of cationic surfactants to Daphnia magna, SAR and QSAR in Environmental Research. 24 (2013) 417–427. https://doi.org/10.1080/1062936X.2013.781538. [2] iSafeRat® ecotox datasets [3] Grabińska-Sota, E., & Kalka, J. (2003). An assessment of the toxicity of pyridinium chlorides and their biodegradation in…	Go to 142	alert from MechoA scheme, updated	non-specific	21	0	21	18	0	0	3	0	0	21	0	0	0	0	18	0.857143	3	0.142857	0	N/A	0	N/A	0	0	1
142	hydroxylated PAH	Is it a hydroxylated polyaromatic hydrocarbon (PAH) (one PI system, planar)?	iSafeRat code using the connectivity matrix	MechoA ma4.3 & 1.2	metabolism with CYP1A1 gives epoxide and then quinones in a few hours, adducts to proteins & DNA for mammals & polar narcosis for all species.	Stop	[1] A. Buckpitt, B. Boland, M. Isbell, D. Morin, M. Shultz, R. Baldwin, K. Chan, A. Karlsson, C. Lin, A. Taff, J. West, M. Fanucchi, L. Van Winkle, C. Plopper, Naphthalene-induced respiratory tract toxicity: metabolic mechanisms of toxicity, Drug Metab Rev 34 (2002) 791–820. https://doi.org/10.1081/dmr-120015694. [2] A. Krzyszczak, B. Czech, Occurrence and toxicity of polycyclic aromatic hydrocar…	Go to 143	alert adapted from SF scheme	non-specific / non-specific	20	0	20	8	0	0	12	0	0	20	0	0	0	0	8	0.4	12	0.6	0	N/A	0	N/A	0	0	1
143	aromatic amine (not heteroaromatic)	Is it an aromatic amine (not heteroaromatic)? c1ccccc1[$([N;H2;X3]),$([N;H1;X3](c)[$([CX4]),$(c)]),$([N;X3](c)([$([CX4]),$(c)])[$([CX4]),$(c)])]	c1ccccc1[$([N;H2;X3]),$([N;H1;X3](c)[$([CX4]),$(c)]),$([N;X3](c)([$([CX4]),$(c)])[$([CX4]),$(c)])]	MechoA anC4.3	metabolism into nitroso, hydroxylamine or nitrenium, generating DNA adducts, oxidative stress and carcinogenicity for animals.	Continue	[1] IARC (2010). General Discussion of common mechanisms for aromatic amines. IARC Monographs on the evaluation of carcinogenic risks to Humans 99, 41–54. http://monographs.iarc.fr/ENG/Monographs/vol99/mono99-6.pdf. [2] Bomhard, E. M., & Herbold, B. A. (2005). Genotoxic Activities of Aniline and its Metabolites and Their Relationship to the Carcinogenicity of Aniline in the Spleen of Rats. Critic…	Go to 144	alert from MechoA scheme, updated	non-specific	38	0	38	20	0	1	17	0	0	38	0	0	0	0	20	0.526316	17	0.447368	0	N/A	0	N/A	1	0.0263158	0.973684
144	Aromatic nitro	Is it an aromatic nitro?	a[N+](=O)[O-]	MechoA anC4.3	in the long-term, metabolism (mostly by intestinal nitroreductases) into nitroso, hydroxylamine or nitrenium, generating protein & DNA adducts, oxidative stress and carcinogenicity for animals.	Continue	[1] Kovacic, P., & Somanathan, R. (2014). Nitroaromatic compounds: Environmental toxicity, carcinogenicity, mutagenicity, therapy and mechanism. Journal of Applied Toxicology, 34(8), 810–824. doi:10.1002/jat.2980 [2] IARC (2010). General Discussion of common mechanisms for aromatic amines. IARC Monographs on the evaluation of carcinogenic risks to Humans 99, 41–54. http://monographs.iarc.fr/ENG/M…	Go to 145	alert from MechoA scheme, unchanged	non-specific	32	0	32	26	4	0	2	0	0	24	6	2	0	0	21	0.65625	9	0.28125	0	N/A	0	N/A	2	0.0625	0.9375
145	aliphatic amine	Is it an aliphatic amine and not a carboxylic acid or other anionic group? the SMILES has to match this SMARTS [$([N;H2;X3;!$(NC~[!#6])][CX4]),$([N;H1;X3;!$(NC~[!#6])]([CX4])[CX4]),$([N;X3;!$(NC~[!#6])]([CX4])([CX4])[CX4])] and not match this SMARTS [$([C,P,S](=O)[OD1]),$(c[OH])]	the SMILES has to match this SMARTS [$([N;H2;X3;!$(NC~[!#6])][CX4]),$([N;H1;X3;!$(NC~[!#6])]([CX4])[CX4]),$([N;X3;!$(NC~[!#6])]([CX4])([CX4])[CX4])] and not match this SMARTS [$([C,P,S](=O)[OD1]),$(c[OH])]	MechoA 1.2 & 5.2	polar narcosis & alkalinization of cells, corrosion if directly applied, for all species.	Stop	[1] iSafeRat® ecotox datasets [2] Sinks, G. D., Carver, T. A., & Schultz, T. W. (1998). Structure-Toxicity Relationships for Aminoalkanols: A Comparison with Alkanols and Alkanamines. SAR and QSAR in Environmental Research, 9(3-4), 217–228. doi:10.1080/10629369808039157 [3] Vallabh Minikel, E. A mechanism of action hypothesis http://www.cureffi.org/2016/05/08/a-mechanism-of-action-hypothesis/ (ac…	Go to 146	alert from MechoA scheme, updated	non-specific / non-specific	20	0	20	17	0	0	3	0	0	20	0	0	0	0	17	0.85	3	0.15	0	N/A	0	N/A	0	0	1
146	aliphatic amine or ammonium with carboxylic acid or other anionic group, or heteroaromatic amine	Is it (an aliphatic amine or a quaternary ammonium or N-substituted pyridinium) and (a carboxylic acid or other anionic group)? (the SMILES has to match this SMARTS [$([CX4][N;H2;X3;!$(NC~[!#6])]),$([CX4][N;H1;X3;!$(NC~[!#6])][CX4]),$([CX4][N;X3;!$(NC~[!#6])]([CX4])[CX4])] or this [$([#6][N+](C)(C)C),$([#6][n+](c)c)] ) and match this SMARTS [C,P,S](=O)[OD1] Or is it an aromatic amine? [$(c[N;H2;X…	the SMILES has to ((match this SMARTS [$([CX4][N;H2;X3;!$(NC~[!#6])]),$([CX4][N;H1;X3;!$(NC~[!#6])][CX4]),$([CX4][N;X3;!$(NC~[!#6])]([CX4])[CX4])] or this [$([#6][N+](C)(C)C),$([#6][n+](c)c)] ) and match this SMARTS [C,P,S](=O)[OD1]) or match [$(c[N;H2;X3]),$(c[N;H1;X3][$([CX4;!$(C(N)~[!#6])]),$(c)]),$(c[N;X3]([$([CX4;!$(C(N)~[!#6])]),$(c)])[$([CX4;!$(C(N)~[!#6])]),$(c)])]	MechoA 1.2	polar narcosis for all species.	Stop	[1] J. Davies, R.S. Ward, G. Hodges, D.W. Roberts, Quantitative structure-activity relationship modeling of acute toxicity of quaternary alkylammonium sulfobetaines to Daphnia magna, Environmental Toxicology and Chemistry 23 (2004) 2111–2115. https://doi.org/10.1897/03-312. [2] Seward, J. R., Cronin, M. T. D., & Schultz, T. W. (2001). Structure-Toxicity Analyses ofTetrahymena PyriformisExposed to…	Go to 147	alert adapted from SF scheme	non-specific	60	0	60	51	0	0	9	0	0	60	0	0	0	0	51	0.85	9	0.15	0	N/A	0	N/A	0	0	1
147	phenol with pKa>8,0	Is it a phenol with pKa>8,0? e.g. alkyl-, monohalophenols (phenol=aromatic alcohol in a wide sense here) [OH]c	[OH]c	MechoA 1.2	polar narcosis for all species.	Stop	[1] iSafeRat® ecotox datasets [2] H.J.M. Verhaar, C.J. van Leeuwen, J.L.M. Hermens, Classifying environmental pollutants, Chemosphere. 25 (1992) 471–491. https://doi.org/10.1016/0045-6535(92)90280-5. [3] De Sousa, J. P., Torres, R. de A., de Azerêdo, G. A., Figueiredo, R. C. B. Q., Vasconcelos, M. A. da S., & de Souza, E. L. (2012). Carvacrol and 1,8-cineole alone or in combination at sublethal c…	Go to 148	alert from MechoA scheme, unchanged	non-specific	31	0	31	20	0	0	11	0	0	26	0	5	0	0	19	0.612903	7	0.225806	0	N/A	0	N/A	5	0.16129	0.83871
148	sulfonate or aliphatic primary sulfate	Is it an aliphatic primary sulfate or sulfonate, or is it an aromatic sulfonate? [$([CX4][C,O]S(=O)(=O)[OD1]),$(cS(=O)(=O)[OD1])]	[$([CX4][C,O]S(=O)(=O)[OD1]),$(cS(=O)(=O)[OD1])]	MechoA 1.2	polar narcosis for all species.	Stop	[1] Hodges, G., Roberts, D. W., Marshall, S. J., & Dearden, J. C. (2006). The aquatic toxicity of anionic surfactants to Daphnia magna—A comparative QSAR study of linear alkylbenzene sulphonates and ester sulphonates. Chemosphere, 63(9), 1443–1450. doi:10.1016/j.chemosphere.2005.10.001 [2] Hodges, G., Roberts, D. W., Marshall, S. J., & Dearden, J. C. (2006). Defining the toxic mode of action of e…	Go to 149	alert adapted from SF scheme	non-specific	17	0	17	17	0	0	0	0	0	17	0	0	0	0	17	1	0	0	0	N/A	0	N/A	0	0	1
149	O-aryl ester, phosphate, carbonate or carbamate or N-aryl amide	Is it an O-aryl ester, phosphate, carbonate or carbamate or a N-aryl salicylamide, i.e. hydrolysis product will be a phenol or aniline?	[$(C(=O)Oc),$(cOP(=O)(O)[O,#6]),$([OH]ccC(=O)[$([NH](C)c),$(N(C)([#6;!$(C(N)~[N,O,S])])c)])]	MechoA 3.1 & 2.2	spontaneous acylation reaction with proteins for all species & combination of enzymatic hydrolysis to corresponding acid and phenol/aniline, generating acidity and narcosis of the parent molecule, for all species.	Stop	[1]ECHA dossier	Go to 150	new alert	non-specific / non-specific	7	0	7	6	0	0	1	0	0	6	0	0	0	0	5	0.714286	2	0.285714	0	N/A	0	N/A	0	0	1
150	groups of unknown mechanism	If it still has not been assigned any MechoA, is there some part of the molecule that is not identified as a known group or does it contain some groups of unkown mechanism? (hemiacetal, nitro, nitrosamine, heterosubstituted urea, imine, amidine, aminal, all types of hydrazones, sulfonamide, "other sulfur compound", "other phosphorus compound" (but not sulfonate ester), silane, siloxane, trialkoxy…	iSafeRat code using the connectivity matrix	NA	[Some chemical groups are not correctly detected. OR Out of applicability domain of MechoA scheme.]	Stop		Go to 151	alert from MechoA scheme, updated, upgraded	NA	5	0	5	0	1	0	4	0	0	5	0	0	0	0	0	0	5	1	0	N/A	0	N/A	0	0	1
151	ester, phosphate, carbonate or carbamate	Is it an ester, phosphate, carbonate or carbamate? [$(C(=O)O[#6]),$([#6]OP(=O)(O)[O,#6])]	[$(C(=O)O[#6]),$([#6]OP(=O)(O)[O,#6])]	MechoA 2.1	combination of enzymatic hydrolysis to corresponding acid and alcohol, generating acidity and narcosis of the parent molecule, for all species.	Stop	[1] J.S. Jaworska, R.S. Hunter, T.W. Schultz, Quantitative structure-toxicity relationships and volume fraction analyses for selected esters, Arch Environ Contam Toxicol. 29 (1995) 86–93. https://doi.org/10.1007/BF00213091. [2] H.M.R. de Souza, J.S. Guedes, R.H.C.N. Freitas, L.G.V. Gelves, H.H. Fokoue, C.M.R. Sant’Anna, E.J. Barreiro, L.M. Lima, Comparative chemical and biological hydrolytic stab…	Go to 152	alert from MechoA scheme, updated	non-specific	59	0	59	47	0	0	12	0	0	59	0	0	0	0	47	0.79661	12	0.20339	0	N/A	0	N/A	0	0	1
152	PAH: polyaromatic hydrocarbon	Is it a polyaromatic hydrocarbon (PAH) (one PI system, planar)?	iSafeRat code using the connectivity matrix	MechoA ma4.3 & 1.1	metabolism with CYP1A1 gives epoxide and then quinones in a few hours, adducts to proteins & DNA for mammals & non-polar narcosis for all species.	Stop	[1] A.I.H. Hrdina, I.N. Kohale, S. Kaushal, J. Kelly, N.E. Selin, B.P. Engelward, J.H. Kroll, The Parallel Transformations of Polycyclic Aromatic Hydrocarbons in the Body and in the Atmosphere, Environmental Health Perspectives 130 (2022) 025004. https://doi.org/10.1289/EHP9984. [2] H.I. Abdel-Shafy, M.S.M. Mansour, A review on polycyclic aromatic hydrocarbons: Source, environmental impact, effec…	Go to 153	alert from MechoA scheme, updated	non-specific / non-specific	9	5	14	8	1	0	0	0	5	7	0	2	0	5	6	0.666667	1	0.111111	0	0	5	1	2	0.222222	0.857143
153	dialkylsulfoxide, nitroamine, sulfonate ester	Is it a dialkylsulfoxide, a nitroamine or a sulfonate ester?	(match [CX4][#16;X3](~[#8;X1])[CX4] and not match [!#6]~[CX4][#16](~[#8])[CX4]) or [$([NX3H]([N+](=O)[O-])C),$([NX3]([N+](=O)[O-])(C)C)] or [#6]S(=O)(=O)O[#6]	MechoA 1.1	non-polar narcosis for all species.	Stop	[1] ECHA dossiers	Go to 154	alert adapted from SF scheme	non-specific	11	2	13	9	0	1	2	0	1	5	0	6	0	2	5	0.454545	0	0	0	0	2	1	5	0.454545	0.538462
154	narcotics MechoA1.1: non-polar narcosis for all species [(extrapolated)]. -Mononitroaromatic -Pyridine (chloro-alkyl substituted), heteroaromatic amine -Hydrocarbon -Halogenated hydrocarbon -Ether -Aliphatic alcohol -Alkyl alcohol (distant aromatic) -Ketone -Aromatic urea	Is there some part of the molecule that is not identified as a known group or does it contain some groups of unkown mechanism? (hemiacetal, nitro, nitrosamine, nitramine, heterosubstituted urea, imine, amidine, aminal, all types of hydrazones, sulfonamide, "other sulfur compound", "other phosphorus compound", silane, siloxane, trialkoxysilane, silicate, "other silicon compound", allene, ketene, c…	iSafeRat code using the connectivity matrix	MechoA 1.1	non-polar narcosis for all species [(extrapolated)].	Stop	[1] H.J.M. Verhaar, C.J. van Leeuwen, J.L.M. Hermens, Classifying environmental pollutants, Chemosphere 25 (1992) 471–491. https://doi.org/10.1016/0045-6535(92)90280-5. [2] J.R. Seward, M.T. Cronin, T.W. Schultz, Structure-toxicity analyses of Tetrahymena pyriformis exposed to pyridines -- an examination into extension of surface-response domains, SAR QSAR Environ Res 11 (2001) 489–512. https://d…	out of AD	alert from MechoA scheme, updated	non-specific	93	0	93	92	1	0	0	0	0	92	0	1	0	0	91	0.978495	1	0.0107527	0	N/A	0	N/A	1	0.0107527	0.989247
(removed)	tartaric acid	Is it tartaric acid?	[OH]C(=O)[CH]([OH])[CH]([OH])C(=O)[OH]	MechoA 6.9	Inhibition of fumarase thus stopping the Krebs cycle for all species.	Stop			alert from MechoA scheme, unchanged	NA	0	0	0	0	0	0	0	0	0	0	0	0	0	0	0	N/A	0	N/A	0	N/A	0	N/A	0	N/A	N/A
(removed)	tartaric acid like ester	Is it an ester of tartaric acid?	C(=O)(O[#6])[CH]([OH])[CH]([OH])C(=O)O[#6]	MechoA 2.3	enzymatic hydrolysis into tartaric acid, which inhibits fumarase thus stopping the Krebs cycle for all species.	Stop			alert from MechoA scheme, unchanged	NA	0	0	0	0	0	0	0	0	0	0	0	0	0	0	0	N/A	0	N/A	0	N/A	0	N/A	0	N/A	N/A
									"down- and up-graded" --> this means the alert has been moved down/up in the decision tree compared to the decision tree in the MechoA scheme	NA: not applicable														averages:	9.22436	0.688516	3.42949	0.271791	0.0705128	0.257714	0.301282	0.702286	0.814103	0.0388624	0.958714
																								weighted averages:	0.684261		0.254398		0.183333		0.783333		0.0603899
																								averages prediction:	9.34416	0.697575	3.08442	0.262209	0.0714286	0.257714	0.305195	0.702286	0.824675	0.0393737	0.958171
																								weighted averages prediction:	0.702637		0.234375		0.0975725		0.117759		0.0620117

## Sheet: Table S4
Table S4: Corresponding results for the validation of a MechoA alert
Alert validity, i.e. does the experimental/literature evidence match with the MechoA expected from the alert?	Prediction validity = is the substance predicted at least according to the alert? Is the substance hit at least by this expected alert (but can be hit by other alerts too)?	Validity of each alert prediction, i.e. is the substance predicted according to the experimental/literature evidence for this alert?
Valid (all MechoAs from alert match all MechoAs from exp)	Valid (structure matched by the alerts corresponds to the expected definition of the structural alert defined in SMARTS code or C++ code)	Valid
Valid	Not invalid	Valid a priori
Valid	Partially valid	Partially valid
Valid	Invalid (structure matched by the alerts does not correspond to the expected definition of the structural alert defined in SMARTS code or C++ code)	Invalid
Invalid (all MechoAs from alert disagree with all MechoAs from exp)	Valid	Invalid
Invalid (all MechoAs from alert disagree with all MechoAs from exp)	Not invalid	To be checked
Invalid (all MechoAs from alert disagree with all MechoAs from exp)	Partially valid	To be checked
Invalid (all MechoAs from alert disagree with all MechoAs from exp)	Invalid	To be checked
Unknown (no data located on related endpoints)	Valid	Valid a priori
Unknown (no data located on related endpoints)	Not invalid	Valid a priori
Unknown (no data located on related endpoints)	Partially valid	Partially valid a priori
Unknown (no data located on related endpoints)	Invalid	Invalid a priori
Partially valid (missing parts) (some concordance between exp and alert, but some parts of MechoA are missing on either side)	Valid	Partially valid
Partially valid (missing parts) (some concordance between exp and alert, but some parts of MechoA are missing on either side)	Not invalid	Partially valid
Partially valid (missing parts) (some concordance between exp and alert, but some parts of MechoA are missing on either side)	Partially valid	Partially valid
Partially valid (missing parts) (some concordance between exp and alert, but some parts of MechoA are missing on either side)	Invalid	Invalid
Partially valid (wrong parts) (some concordance between exp and alert, but some parts of MechoA are wrong on either side)	Valid	Partially valid
	Not invalid	Partially valid
Partially valid (wrong parts) (some concordance between exp and alert, but some parts of MechoA are wrong on either side)	Partially valid	Partially valid
Partially valid (wrong parts) (some concordance between exp and alert, but some parts of MechoA are wrong on either side)	Invalid	Invalid
For negativity validation:
Not invalid	Invalid	Invalid
Not invalid	Partially valid	Partially valid a priori
Not invalid	Not invalid	Valid a priori
Not invalid	Valid (Out of AD)	Valid a priori
Valid (Out of AD)	Not invalid	Valid a priori

## Sheet: Table S3
Table S3: Training set of MechoA+
Substance ID	MechoA+_rule_number	Rule_name	CID (pubchem)	CAS	Name	SMILES	MechoA expected from this alert	Observed mechanisms and effects	Reference	Experimental alert validity	MechoA+_rule(iSR v4.3.46)	MechoA+_prediction_v4.3.46	Prediction alert validity	Validity of each alert prediction	Overall validity
1	1	Exclusion rule		25791-96-2	glycerol, propoxylated - UVCB (1 - 6.5 moles propoxylated)	ND	NA: Out of applicability domain of MechoA scheme.	ND	ND	Unknown	1	NA: Out of applicability domain of MechoA scheme.	Valid	Valid a priori	Valid a priori
2	1	Exclusion rule	92427	103616-17-7	ALUMINUM MALTOLATE	[Al+3].C[C-]1OC=CC(=O)C1=O.C[C-]1OC=CC(=O)C1=O.C[C-]1OC=CC(=O)C1=O	N/D	ND	ND	Unknown	N/D	N/D	Valid	Valid a priori	Valid a priori
3	1	Exclusion rule			Zn(Ii)-(20-Oxo-Protoporphyrin Ix)	C=Cc1c(C)c2n3c1C=c1c(C)c(CCC(=O)O)c4n1[Zn]31n3c(c(CCC(=O)O)c(C)c3C(O)=c3c(C)c(C=C)c(n31)=C2)C=4	N/D	ND	ND	Unknown	N/D	N/D	Valid	Valid a priori	Valid a priori
4	1	Exclusion rule			silver tert-dodecanethiolate;silver(1) 2,4,4,6,6-pentamethylheptane-2-thiolate;tert-Dodecanethiol, silver(1+) salt;tert-Dodecanethiol, silver(1+) salt (1:1)	CC(C)(C)CC(C)(C)CC(C)(C)S[Ag]	NA: Out of applicability domain of MechoA scheme.	ND	ND	Unknown	1	NA: Out of applicability domain of MechoA scheme.	Valid	Valid a priori	Valid a priori
5	1	Exclusion rule	54679199	15479-57-9	Aluminium salicylate, basic;aluminum tris(2-hydroxybenzoate);tris(salicylato-O1,O2)aluminium	Oc1ccccc1C(=O)O[Al](OC(=O)c1ccccc1O)OC(=O)c1ccccc1O	NA: Out of applicability domain of MechoA scheme.	ND	ND	Unknown	1	NA: Out of applicability domain of MechoA scheme.	Valid	Valid a priori	Valid a priori
6	1	Exclusion rule	8414	119-96-0	arsthinol	CC(=O)Nc1ccc(O)c(c1)[As]1SCC(CO)S1	NA: Out of applicability domain of MechoA scheme.	ND	ND	Unknown	1	NA: Out of applicability domain of MechoA scheme.	Valid	Valid a priori	Valid a priori
7	1	Exclusion rule			gold tert-dodecanethiolate;gold(1) 10-methylundecane-1-thiolate;tert-Dodecanethiol, gold(1+) salt (1:1)	CC(C)CCCCCCCCCS[Au]	NA: Out of applicability domain of MechoA scheme.	ND	ND	Unknown	1	NA: Out of applicability domain of MechoA scheme.	Valid	Valid a priori	Valid a priori
8	1	Exclusion rule	14402222	30989-05-0	Ethanol, 2-[2-(2-methoxyethoxy)ethoxy]-, 1,1′,1′′-triester with boric acid (H3BO3);Tris(2-(2-(2-methoxyethoxy)ethoxy)ethyl) orthoborate;tris[2-[2-(2-methoxyethoxy)ethoxy]ethyl] orthoborate;tris[2-[2-(2-methoxyethoxy)ethoxy]ethyl]_orthoborate;tris{2-[2-(2-methoxyethoxy)ethoxy]ethyl} borate	COCCOCCOCCOB(OCCOCCOCCOC)OCCOCCOCCOC	NA: Out of applicability domain of MechoA scheme.	ND	ND	Unknown	1	NA: Out of applicability domain of MechoA scheme.	Valid	Valid a priori	Valid a priori
9	1	Exclusion rule	16682734	14882-18-9	2-hydroxy-4H-1,3,2-benzodioxabismin-4-one;4H-1,3,2-Benzodioxabismin-4-one, 2-hydroxy-;bismuth oxide salicylate;Bismuth subsalicylate;Bismuth, (2-hydroxybenzoato-O1,O2)oxo-	O[Bi]1OC(=O)c2ccccc2O1	NA: Out of applicability domain of MechoA scheme.	ND	ND	Unknown	1	NA: Out of applicability domain of MechoA scheme.	Valid	Valid a priori	Valid a priori
10	1	Exclusion rule			Bromonium, dimethyl-, hexafluoroantimonate(1-) (1:1);dimethylbromonium hexafluoroantimonate(1-)	C[Br+]C	NA: Out of applicability domain of MechoA scheme.	ND	ND	Unknown	1	NA: Out of applicability domain of MechoA scheme.	Valid	Valid a priori	Valid a priori
11	1	Exclusion rule			Sodium naphthalide	[c-]1cccc2ccccc12	NA: Out of applicability domain of MechoA scheme.	ND	ND	Unknown	1	NA: Out of applicability domain of MechoA scheme.	Valid	Valid a priori	Valid a priori
12	1	Exclusion rule			(2-ethylhexanoato-O)(isooctanoato-O)calcium;calcium 2-ethylhexanoate 6-methylheptanoate;Calcium, (2-ethylhexanoato-O)(isooctanoato-O)-	CCCCC(CC)C(=O)O[Ca]OC(=O)CCCCC(C)C	NA: Out of applicability domain of MechoA scheme.	ND	ND	Unknown	1	NA: Out of applicability domain of MechoA scheme.	Valid	Valid a priori	Valid a priori
13	1	Exclusion rule			dimethylcadmium	C[Cd]C	NA: Out of applicability domain of MechoA scheme.	ND	ND	Unknown	1	NA: Out of applicability domain of MechoA scheme.	Valid	Valid a priori	Valid a priori
14	1	Exclusion rule			cerium(3) tris(sulfanylacetate);tris(mercaptoacetato-O,S)cerium	O=C(CS)O[Ce](OC(=O)CS)OC(=O)CS	NA: Out of applicability domain of MechoA scheme.	ND	ND	Unknown	1	NA: Out of applicability domain of MechoA scheme.	Valid	Valid a priori	Valid a priori
15	1	Exclusion rule			tert-Butyl perchlorate	CC(C)(C)O[Cl+3]([O-])([O-])[O-]	NA: Out of applicability domain of MechoA scheme.	ND	ND	Unknown	1	NA: Out of applicability domain of MechoA scheme.	Valid	Valid a priori	Valid a priori
16	1	Exclusion rule	24288	7646-79-9	cobalt chloride	Cl[Co]Cl	NA: Out of applicability domain of MechoA scheme.	ND	ND	Unknown	1	NA: Out of applicability domain of MechoA scheme.	Valid	Valid a priori	Valid a priori
17	1	Exclusion rule			chloro(triethyl)germane;chlorotriethylgermane;Triethylgermanium chloride	CC[Ge](Cl)(CC)CC	NA: Out of applicability domain of MechoA scheme.	ND	ND	Unknown	1	NA: Out of applicability domain of MechoA scheme.	Valid	Valid a priori	Valid a priori
18	1	Exclusion rule			dichloro(dicyclopenta-2,4-dien-1-yl)hafnium;dichlorobis(?5-cyclopenta-2,4-dien-1-yl)hafnium;Hafnium, dichlorobis(.eta.5-2,4-cyclopentadien-1-yl)-	Cl[Hf](Cl)(C1C=CC=C1)C1C=CC=C1	NA: Out of applicability domain of MechoA scheme.	ND	ND	Unknown	1	NA: Out of applicability domain of MechoA scheme.	Valid	Valid a priori	Valid a priori
19	1	Exclusion rule	7511	100-56-1	chloro(phenyl)mercury	C1=CC=C(C=C1)[Hg]Cl	NA: Out of applicability domain of MechoA scheme.	ND	ND	Unknown	1	NA: Out of applicability domain of MechoA scheme.	Valid	Valid a priori	Valid a priori
20	1	Exclusion rule			(Diethylamine)dimethylindium;(N-ethylethanaminato)(dimethyl)indium	CCN(CC)[In](C)C	NA: Out of applicability domain of MechoA scheme.	ND	ND	Unknown	1	NA: Out of applicability domain of MechoA scheme.	Valid	Valid a priori	Valid a priori
21	1	Exclusion rule	313	7647-01-0	hydrochloric acid	Cl	NA: Out of applicability domain of MechoA scheme.	ND	ND	Unknown	1	NA: Out of applicability domain of MechoA scheme.	Valid	Valid a priori	Valid a priori
22	1	Exclusion rule			iridium(3) (2E)-1,1,1,5,5,5-hexafluoro-4-oxopent-2-en-2-olate bis[(2Z)-1,1,1,5,5,5-hexafluoro-4-oxopent-2-en-2-olate];tris(1,1,1,5,5,5-hexafluoropentane-2,4-dionato-O,O')iridium	O=C(C=C(O[Ir](OC(=CC(=O)C(F)(F)F)C(F)(F)F)OC(=CC(=O)C(F)(F)F)C(F)(F)F)C(F)(F)F)C(F)(F)F	NA: Out of applicability domain of MechoA scheme.	ND	ND	Unknown	1	NA: Out of applicability domain of MechoA scheme.	Valid	Valid a priori	Valid a priori
23	1	Exclusion rule			lanthanum tris(sulfanylacetate);tris(mercaptoacetato-O,S)lanthanum	O=C(CS)O[La](OC(=O)CS)OC(=O)CS	NA: Out of applicability domain of MechoA scheme.	ND	ND	Unknown	1	NA: Out of applicability domain of MechoA scheme.	Valid	Valid a priori	Valid a priori
24	1	Exclusion rule	23680279	552-98-7	Lithium acetylsalicylate	[Li]OC(=O)c1ccccc1OC(C)=O	NA: Out of applicability domain of MechoA scheme.	ND	ND	Unknown	1	NA: Out of applicability domain of MechoA scheme.	Valid	Valid a priori	Valid a priori
25	1	Exclusion rule			tricyclopenta-2,4-dien-1-yllutetium;tris(?5-cyclopenta-2,4-dien-1-yl)lutetium	C1=CC([Lu](C2C=CC=C2)C2C=CC=C2)C=C1	NA: Out of applicability domain of MechoA scheme.	ND	ND	Unknown	1	NA: Out of applicability domain of MechoA scheme.	Valid	Valid a priori	Valid a priori
26	1	Exclusion rule	62371	553-70-8	Benzoic acid, magnesium salt;Magnesium benzoate	O=C(O[Mg]OC(=O)c1ccccc1)c1ccccc1	NA: Out of applicability domain of MechoA scheme.	ND	ND	Unknown	1	NA: Out of applicability domain of MechoA scheme.	Valid	Valid a priori	Valid a priori
27	1	Exclusion rule			Bis(diethyldithiocarbamato-S,S')manganese;manganese(2+) bis(diethylcarbamodithioate)	CCN(CC)C(=S)S[Mn]SC(=S)N(CC)CC	NA: Out of applicability domain of MechoA scheme.	ND	ND	Unknown	1	NA: Out of applicability domain of MechoA scheme.	Valid	Valid a priori	Valid a priori
28	1	Exclusion rule			bis(2-aminoethanolato-kappaO)(dioxo)molybdenum;bis(2-aminoethanolato-N,O)dioxomolybdenum	NCCO[Mo](=O)(=O)OCCN	NA: Out of applicability domain of MechoA scheme.	ND	ND	Unknown	1	NA: Out of applicability domain of MechoA scheme.	Valid	Valid a priori	Valid a priori
29	1	Exclusion rule			1,3,7,9-tetranitro-6H-benzotriazolo[2,1-a]benzotriazol-5-ium--ate;6H-Benzotriazolo[2,1-a]benzotriazol-5-ium, 1,3,7,9-tetranitro-, inner salt	O=[N+]([O-])c1cc([N+](=O)[O-])c2[n-][n+]3c4cc([N+](=O)[O-])cc([N+](=O)[O-])c4nn3c2c1	NA: Out of applicability domain of MechoA scheme.	ND	ND	Unknown	1	NA: Out of applicability domain of MechoA scheme.	Valid	Valid a priori	Valid a priori
30	1	Exclusion rule			neodymium tris(sulfanylacetate);tris(mercaptoacetato-O,S)neodymium	O=C(CS)O[Nd](OC(=O)CS)OC(=O)CS	NA: Out of applicability domain of MechoA scheme.	ND	ND	Unknown	1	NA: Out of applicability domain of MechoA scheme.	Valid	Valid a priori	Valid a priori
31	1	Exclusion rule	170690	42844-93-9	[1,3-dihydro-5,6-bis[[(2-hydroxy-1-naphthyl)methylene]amino]-2h-benzimidazol-2-onato(2-)-n5,n6,o5,o6;[1,3-dihydro-5,6-bis[[(2-hydroxy-1-naphthyl)methylene]amino]-2H-benzimidazol-2-onato(2-)-N5,N6,O5,O6]nickel;Nickel, [1,3-dihydro-5,6-bis[[[2-(hydroxy-.kappa.O)-1-naphthalenyl]methylene]amino-.kappa.N]-2H-benzimidazol-2-onato(2-)]-, (SP-4-2)-;Nickel, [1,3-dihydro-5,6-bis[[[2-(hydroxy-kO)-1-naphthal…	O=C1Nc2cc3N=Cc4c(O[Ni]Oc5ccc6ccccc6c5C=Nc3cc2N1)ccc1ccccc14	NA: Out of applicability domain of MechoA scheme.	ND	ND	Unknown	1	NA: Out of applicability domain of MechoA scheme.	Valid	Valid a priori	Valid a priori
32	1	Exclusion rule	24648	7791-25-5	sulfuroyl dichloride;Sulfuryl chloride;sulfuryl dichloride;sulphuryl dichloride;sulphuryl dichloride	ClS(Cl)(=O)=O	NA: Out of applicability domain of MechoA scheme.	ND	ND	Unknown	1	NA: Out of applicability domain of MechoA scheme.	Valid	Valid a priori	Valid a priori
33	1	Exclusion rule			1H,5H,11H,15H-Xantheno[2,3,4-ij:5,6,7-i'j']diquinolizin-18-ium, 9-(2,4-disulfophenyl)-2,3,6,7,12,13,16,17-octahydro-, inner salt;hydrogen 4-(2,3,6,7,12,13,16,17-octahydro-1H,5H,11H,15H-pyrido[3,2,1-ij]quinolizino[1',9':6,7,8]chromeno[2,3-f]quinolin-18-ium-9-yl)benzene-1,3-disulfonate;hydrogen 9-(2,4-disulphonatophenyl)-2,3,6,7,12,13,16,17-octahydro-1H,5H,11H,15H-xantheno[2,3,4-ij:5,6,7-i'j']diqui…	O=S(=O)([O-])c1ccc(-c2c3cc4c5c(c3[o+]c3c6c7c(cc23)CCCN7CCC6)CCCN5CCC4)c(S(=O)(=O)[O-])c1	NA: Out of applicability domain of MechoA scheme.	ND	ND	Unknown	1	NA: Out of applicability domain of MechoA scheme.	Valid	Valid a priori	Valid a priori
34	1	Exclusion rule			osmocene	C1=CC([Os]C2C=CC=C2)C=C1	NA: Out of applicability domain of MechoA scheme.	ND	ND	Unknown	1	NA: Out of applicability domain of MechoA scheme.	Valid	Valid a priori	Valid a priori
35	1	Exclusion rule	16684327	22515-49-7	Plumbane, (methacryloyloxy)trimethyl-;Trimethylmethacryloxyplumbane	CC(=C)C(=O)O[Pb](C)(C)C	NA: Out of applicability domain of MechoA scheme.	ND	ND	Unknown	1	NA: Out of applicability domain of MechoA scheme.	Valid	Valid a priori	Valid a priori
36	1	Exclusion rule			chloro[(isooctylthio)acetato-O,S][thiobis[methane]]platinum;platinum(2) chloride [(6-methylheptyl)sulfanyl]acetate;Platinum, chloro[2-(isooctylthio-.kappa.S)acetato-.kappa.O][1,1'-thiobis[methane]]-	CC(C)CCCCCSCC(=O)O[Pt]Cl	NA: Out of applicability domain of MechoA scheme.	ND	ND	Unknown	1	NA: Out of applicability domain of MechoA scheme.	Valid	Valid a priori	Valid a priori
37	1	Exclusion rule			dichlorobis(pentane-2,4-dionato-O,O')rhenium;rhenium(4) dichloride (2E)-4-oxopent-2-en-2-olate (2Z)-4-oxopent-2-en-2-olate	CC(=O)C=C(C)O[Re](Cl)(Cl)OC(C)=CC(C)=O	NA: Out of applicability domain of MechoA scheme.	ND	ND	Unknown	1	NA: Out of applicability domain of MechoA scheme.	Valid	Valid a priori	Valid a priori
38	1	Exclusion rule			lambda-bis(2,2'-bipyridine)-(5-methyl-2-2'-bipyridine)-C9-adamantane ruthenium (II)	CC1=CC2=C3C=C(CCCCCCCCC(=O)NC4C5CC6CC(C5)CC4C6)C=CN3[Ru+2]34(N5C=CC=CC5=C5C=CC=CN53)(N3C=CC=CC3=C3C=CC=CN34)N2C=C1	NA: Out of applicability domain of MechoA scheme.	ND	ND	Unknown	1	NA: Out of applicability domain of MechoA scheme.	Valid	Valid a priori	Valid a priori
39	1	Exclusion rule			3-(diethylamino)-7-(dimethylamino)phenothiazin-5-ium tetrachlorozincate (2:1);bis[3-(diethylamino)-7-(dimethylamino)phenothiazin-5-ium] tetrachlorozincate(2-)	CCN(CC)c1ccc2nc3ccc(N(C)C)cc3[s+]c2c1	NA: Out of applicability domain of MechoA scheme.	ND	ND	Unknown	1	NA: Out of applicability domain of MechoA scheme.	Valid	Valid a priori	Valid a priori
40	1	Exclusion rule			dibutoxy(fluoro)stibane;Dibutoxyfluorostibine	CCCCO[Sb](F)OCCCC	NA: Out of applicability domain of MechoA scheme.	ND	ND	Unknown	1	NA: Out of applicability domain of MechoA scheme.	Valid	Valid a priori	Valid a priori
41	1	Exclusion rule			4-butyl-5-propyl-1,3-selenazol-2-amine	CCCCC1=C([Se]C(=N1)N)CCC	NA: Out of applicability domain of MechoA scheme.	ND	ND	Unknown	1	NA: Out of applicability domain of MechoA scheme.	Valid	Valid a priori	Valid a priori
42	1	Exclusion rule	12414		carbamimidoselenoic acid	N=C(N)[SeH]	NA: Out of applicability domain of MechoA scheme.	ND	ND	Unknown	1	NA: Out of applicability domain of MechoA scheme.	Valid	Valid a priori	Valid a priori
43	1	Exclusion rule			bromo[10-[(trimethylsilyl)oxy]decyl]magnesium;bromo{10-[(trimethylsilyl)oxy]decyl}magnesium;Magnesium, bromo[10-[(trimethylsilyl)oxy]decyl]-	C[Si](C)(C)OCCCCCCCCCC[Mg]Br	NA: Out of applicability domain of MechoA scheme.	ND	ND	Unknown	1	NA: Out of applicability domain of MechoA scheme.	Valid	Valid a priori	Valid a priori
44	1	Exclusion rule			Samarium, [.mu.-[ethanedioato(2-)-.kappa.O1,.kappa.O2':.kappa.O1',.kappa.O2]]bis[ethanedioato(2-)-.kappa.O1,.kappa.O2]di-;Samarium, tris[ethanedioato(2-)]di-;tris[oxalato(2-)]disamarium	O=C1O[Sm](OC(=O)C(=O)O[Sm]2OC(=O)C(=O)O2)OC1=O	NA: Out of applicability domain of MechoA scheme.	ND	ND	Unknown	1	NA: Out of applicability domain of MechoA scheme.	Valid	Valid a priori	Valid a priori
45	1	Exclusion rule			2-[1,1-dimethyl-3-[(tributylstannyl)oxy]butoxy]-4,4,6-trimethyl-1,3,2-dioxaborinane;tributyl({4-methyl-4-[(4,4,6-trimethyl-1,3,2-dioxaborinan-2-yl)oxy]pentan-2-yl}oxy)stannane	CCCC[Sn](CCCC)(CCCC)OC(C)CC(C)(C)OB1OC(C)CC(C)(C)O1	NA: Out of applicability domain of MechoA scheme.	ND	ND	Unknown	1	NA: Out of applicability domain of MechoA scheme.	Valid	Valid a priori	Valid a priori
46	1	Exclusion rule			bis(pentane-2,4-dionato-O,O')strontium;strontium (2E)-4-oxopent-2-en-2-olate (2Z)-4-oxopent-2-en-2-olate;Strontium, bis(2,4-pentanedionato-O,O')-, (T-4)-	CC(=O)C=C(C)O[Sr]OC(C)=CC(C)=O	NA: Out of applicability domain of MechoA scheme.	ND	ND	Unknown	1	NA: Out of applicability domain of MechoA scheme.	Valid	Valid a priori	Valid a priori
47	1	Exclusion rule			2-(3,4-dihydroxyphenyl)-3-(?-D-glucopyranosyloxy)-5,7-dihydroxy-1-benzopyrylium chloride;2-(3,4-dihydroxyphenyl)-5,7-dihydroxychromenium-3-yl beta-D-glucopyranoside chloride	OCC1OC(Oc2cc3c(O)cc(O)cc3[o+]c2-c2ccc(O)c(O)c2)C(O)C(O)C1O	NA: Out of applicability domain of MechoA scheme.	ND	ND	Unknown	1	NA: Out of applicability domain of MechoA scheme.	Valid	Valid a priori	Valid a priori
48	1	Exclusion rule			2-(3,4-dihydroxyphenyl)-3-(beta-D-glucopyranosyloxy)-7-hydroxychromenium-5-yl beta-D-glucopyranoside chloride;2-(3,4-dihydroxyphenyl)-3,5-bis(?-D-glucopyranosyloxy)-7-hydroxy-1-benzopyrylium chloride;2-(3,4-Dihydroxy-phenyl)-7-hydroxy-3,5-bis-((2S,3R,4S,5S,6R)-3,4,5-trihydroxy-6-hydroxymethyl-tetrahydro-pyran-2-yloxy)-chromenylium;Chloride	OCC1OC(Oc2cc3c(OC4OC(CO)C(O)C(O)C4O)cc(O)cc3[o+]c2-c2ccc(O)c(O)c2)C(O)C(O)C1O	NA: Out of applicability domain of MechoA scheme.	ND	ND	Unknown	1	NA: Out of applicability domain of MechoA scheme.	Valid	Valid a priori	Valid a priori
49	1	Exclusion rule			3-(beta-D-glucopyranosyloxy)-7-hydroxy-2-(4-hydroxyphenyl)chromenium-5-yl beta-D-glucopyranoside chloride;3,5-bis(?-D-glucopyranosyloxy)-7-hydroxy-2-(4-hydroxyphenyl)-1-benzopyrylium chloride;7-Hydroxy-2-(4-hydroxy-phenyl)-3,5-bis-((2S,3R,4S,5S,6R)-3,4,5-trihydroxy-6-hydroxymethyl-tetrahydro-pyran-2-yloxy)-chromenylium;Chloride	OCC1OC(Oc2cc3c(OC4OC(CO)C(O)C(O)C4O)cc(O)cc3[o+]c2-c2ccc(O)cc2)C(O)C(O)C1O	NA: Out of applicability domain of MechoA scheme.	ND	ND	Unknown	1	NA: Out of applicability domain of MechoA scheme.	Valid	Valid a priori	Valid a priori
50	1	Exclusion rule			tricyclopenta-2,4-dien-1-ylterbium;tris(?5-cyclopenta-2,4-dien-1-yl)terbium	C1=CC([Tb](C2C=CC=C2)C2C=CC=C2)C=C1	NA: Out of applicability domain of MechoA scheme.	ND	ND	Unknown	1	NA: Out of applicability domain of MechoA scheme.	Valid	Valid a priori	Valid a priori
51	1	Exclusion rule			(DD-8-111''1''1'1'1'''1''')-Tetrakis(N,N-diethylcarbamodithioato-kappaS,kappaS')tellurium;3,3-bis[(diethylcarbamothioyl)sulfanyl]-N,N,6-triethyl-1,5-dithioxo-2,4-dithia-3lambda~4~-tellura-6-azaoctan-1-amine;Carbamodithioic acid, diethyl-, tetrakis(anhydrosulfide) with thiotelluric acid (H4TeS4);Ethyl tellurac;Tellurium, tetrakis(diethylcarbamodithioato-S,S�)-, (DD-8-111��1��1�1�1���1���)-;Telluri…	CCN(CC)C(=S)S[Te](SC(=S)N(CC)CC)(SC(=S)N(CC)CC)SC(=S)N(CC)CC	NA: Out of applicability domain of MechoA scheme.	ND	ND	Unknown	1	NA: Out of applicability domain of MechoA scheme.	Valid	Valid a priori	Valid a priori
52	1	Exclusion rule			titanium(4+) trichloride ethanolate;trichloroethoxytitanium	CCO[Ti](Cl)(Cl)Cl	NA: Out of applicability domain of MechoA scheme.	ND	ND	Unknown	1	NA: Out of applicability domain of MechoA scheme.	Valid	Valid a priori	Valid a priori
53	1	Exclusion rule			bis[bis(2-hydroxyethyl)dithiocarbamato-S,S']zinc;zinc bis[bis(2-hydroxyethyl)carbamodithioate]	OCCN(CCO)C(=S)S[Zn]SC(=S)N(CCO)CCO	NA: Out of applicability domain of MechoA scheme.	ND	ND	Unknown	1	NA: Out of applicability domain of MechoA scheme.	Valid	Valid a priori	Valid a priori
54	1	Exclusion rule			bis[[2,2'-(methylimino)bis[ethanolato]](1-)-N,O]dipropoxyzirconium;zirconium(2) dipropan-1-olate	CCCO[Zr]OCCC	NA: Out of applicability domain of MechoA scheme.	ND	ND	Unknown	1	NA: Out of applicability domain of MechoA scheme.	Valid	Valid a priori	Valid a priori
55	1	Exclusion rule	9916275	3520-42-1	Xanthylium, 3,6-bis(diethylamino)-9-(2,4-disulfophenyl)-, inner salt, sodium salt (1:1)	CCN(CC)c1ccc2c(OC3=CC(C=CC3=C2c2ccc(cc2S([O-])(=O)=O)S(=O)(=O)O[Na])=[N+](CC)CC)c1	NA: Out of applicability domain of MechoA scheme.	ND	ND	Unknown	1	NA: Out of applicability domain of MechoA scheme.	Valid	Valid a priori	Valid a priori
56	2	amiprophos derivative	36612	33857-23-7	Amiprophos-ethyl	CCOP(=S)(NC(C)C)OC1=C(C=C(C=C1)C)[N+](=O)[O-]	MechoA 6.2 / pl6.7 & 6.1: disruption of calcium transport in all species and inhibition of tubulin polymerisation into microtubules, which may be a direct inhibition or simply be due to the modified calcium concentration, stopping mitosis in plants & acetylcholinesterase inhibition for animals and probably other esterases inhibition for all species.	ND	C. Mara, E. Dempsey, A. Bell, J.W. Barlow, Synthesis and evaluation of phosphoramidate and phosphorothioamidate analogues of amiprophos methyl as potential antimalarial agents, Bioorganic & Medicinal Chemistry Letters 21 (2011) 6180–6183. https://doi.org/10.1016/j.bmcl.2011.07.088.	Partially valid	2	MechoA 6.2 / pl6.7 & 6.1: disruption of calcium transport in all species and inhibition of tubulin polymerisation into microtubules, which may be a direct inhibition or simply be due to the modified calcium concentration, stopping mitosis in plants & acetylcholinesterase inhibition for animals and probably other esterases inhibition for all species.	Valid	Partially valid	Partially valid
57	2	amiprophos derivative	100524	36001-88-4	Amiprophos-methyl	CC1=CC(=C(C=C1)OP(=S)(NC(C)C)OC)[N+](=O)[O-]	MechoA 6.2 / pl6.7 & 6.1: disruption of calcium transport in all species and inhibition of tubulin polymerisation into microtubules, which may be a direct inhibition or simply be due to the modified calcium concentration, stopping mitosis in plants & acetylcholinesterase inhibition for animals and probably other esterases inhibition for all species.	ND	D. Van Damme, K. Van Poucke, E. Boutant, C. Ritzenthaler, D. Inzé, D. Geelen, In Vivo Dynamics and Differential Microtubule-Binding Activities of MAP65 Proteins, Plant Physiol. 136 (2004) 3956–3967. https://doi.org/10.1104/pp.104.051623.|M.E. DeLorenzo, G.I. Scott, P.E. Ross, Toxicity of pesticides to aquatic microorganisms: A review, Environmental Toxicology and Chemistry. 20 (2001) 84–98. https…	Valid	2	MechoA 6.2 / pl6.7 & 6.1: disruption of calcium transport in all species and inhibition of tubulin polymerisation into microtubules, which may be a direct inhibition or simply be due to the modified calcium concentration, stopping mitosis in plants & acetylcholinesterase inhibition for animals and probably other esterases inhibition for all species.	Valid	Valid	Valid
58	2	amiprophos derivative	37419	36335-67-8	Butamifos	CCC(C)NP(=S)(OCC)OC1=C(C=CC(=C1)C)[N+](=O)[O-]	MechoA 6.2 / pl6.7 & 6.1: disruption of calcium transport in all species and inhibition of tubulin polymerisation into microtubules, which may be a direct inhibition or simply be due to the modified calcium concentration, stopping mitosis in plants & acetylcholinesterase inhibition for animals and probably other esterases inhibition for all species.	ND	http://www.weedscience.org/Documents/ShowDocuments.aspx?DocumentID=1192	Partially valid	2	MechoA 6.2 / pl6.7 & 6.1: disruption of calcium transport in all species and inhibition of tubulin polymerisation into microtubules, which may be a direct inhibition or simply be due to the modified calcium concentration, stopping mitosis in plants & acetylcholinesterase inhibition for animals and probably other esterases inhibition for all species.	Valid	Partially valid	Partially valid
59	3	AChE inhibitor (organophosphorous molecules)	7871	107-44-8	sarin	CC(C)OP(=O)(C)F	MechoA 6.1: acetylcholinesterase inhibition for animals & probably other esterases inhibition for all species.	ND	S. Mukherjee, R.D. Gupta, Organophosphorus Nerve Agents: Types, Toxicity, and Treatments, J Toxicol. 2020 (2020) 3007984. https://doi.org/10.1155/2020/3007984.	Valid	3	MechoA 6.1: Acetylcholinesterase inhibition for animals & probably other esterases inhibition for all species.	Valid	Valid	Valid
60	3	AChE inhibitor (organophosphorous molecules)	4004	121-75-5	Malathion	CCOC(=O)CC(C(=O)OCC)SP(=S)(OC)OC	MechoA 6.1: acetylcholinesterase inhibition for animals & probably other esterases inhibition for all species.	ND	S. Deka, MALATHION TOXICITY ON FISH - A REVIEW, International Journal of Current Research. 8 (2016) 44120–44128. |M.R. Bonner, J. Coble, A. Blair, L.E. Beane Freeman, J.A. Hoppin, D.P. Sandler, M.C.R. Alavanja, Malathion Exposure and the Incidence of Cancer in the Agricultural Health Study, American Journal of Epidemiology. 166 (2007) 1023–1034. https://doi.org/10.1093/aje/kwm182. S.J. Enoch, M. …	Valid	3	MechoA 6.1: Acetylcholinesterase inhibition for animals & probably other esterases inhibition for all species.	Valid	Valid	Valid
61	3	AChE inhibitor (organophosphorous molecules)	31200	122-14-5	Fenitrothion	CC1=C(C=CC(=C1)OP(=S)(OC)OC)[N+](=O)[O-]	MechoA 6.1: acetylcholinesterase inhibition for animals & probably other esterases inhibition for all species.	ND	https://portaildocumentaire.inrs.fr/Default/doc/SYRACUSE/89773/fenitrothion-fenitrothion?_lg=fr-FR#:~:text=Le%20f%C3%A9nitrothion%20est%20un%20insecticide,%C3%A0%202400%20mg%2Fkg).	Valid	3	MechoA 6.1: Acetylcholinesterase inhibition for animals & probably other esterases inhibition for all species.	Valid	Valid	Valid
62	3	AChE inhibitor (organophosphorous molecules)	26124	13593-03-8	quinalphos	CCOP(=S)(OCC)OC1=NC2=CC=CC=C2N=C1	MechoA 6.1: acetylcholinesterase inhibition for animals & probably other esterases inhibition for all species.	ND	M. Eddleston, N.A. Buckley, P. Eyer, A.H. Dawson, Management of acute organophosphorus pesticide poisoning, Lancet. 371 (2008) 597–607. https://doi.org/10.1016/S0140-6736(07)61202-1.	Valid	3	MechoA 6.1: Acetylcholinesterase inhibition for animals & probably other esterases inhibition for all species.	Valid	Valid	Valid
63	3	AChE inhibitor (organophosphorous molecules)	102124	1445-76-7	chlorosarin	CC(C)OP(=O)(C)Cl	MechoA 6.1: acetylcholinesterase inhibition for animals & probably other esterases inhibition for all species.	ND	Chemical Weapons Convention, 7 June 2020, www.opcw.org	Valid	3	MechoA 6.1: Acetylcholinesterase inhibition for animals & probably other esterases inhibition for all species.	Valid	Valid	Valid
64	3	AChE inhibitor (organophosphorous molecules)	178033	159939-87-4	VR	CCN(CC)CCSP(=O)(C)OCC(C)C	MechoA 6.1: acetylcholinesterase inhibition for animals & probably other esterases inhibition for all species.	ND	S. Mukherjee, R.D. Gupta, Organophosphorus Nerve Agents: Types, Toxicity, and Treatments, J Toxicol. 2020 (2020) 3007984. https://doi.org/10.1155/2020/3007984.	Valid	3	MechoA 6.1: Acetylcholinesterase inhibition for animals & probably other esterases inhibition for all species.	Valid	Valid	Valid
65	3	AChE inhibitor (organophosphorous molecules)	65568	21738-25-0	VE	CCOP(=O)(CC)SCCN(CC)CC	MechoA 6.1: acetylcholinesterase inhibition for animals & probably other esterases inhibition for all species.	ND	R.T. Delfino, T.S. Ribeiro, J.D. Figueroa-Villar, Organophosphorus compounds as chemical warfare agents: a review, J. Braz. Chem. Soc. 20 (2009). https://doi.org/10.1590/S0103-50532009000300003.	Valid	3	MechoA 6.1: Acetylcholinesterase inhibition for animals & probably other esterases inhibition for all species.	Valid	Valid	Valid
66	3	AChE inhibitor (organophosphorous molecules)	30800	21770-86-5	VM	CCOP(=O)(C)SCCN(CC)CC	MechoA 6.1: acetylcholinesterase inhibition for animals & probably other esterases inhibition for all species.	ND	G. Pampalakis, S. Kostoudi, Chemical, Physical, and Toxicological Properties of V-Agents, Int J Mol Sci. 24 (2023) 8600. https://doi.org/10.3390/ijms24108600.	Valid	3	MechoA 6.1: Acetylcholinesterase inhibition for animals & probably other esterases inhibition for all species.	Valid	Valid	Valid
67	3	AChE inhibitor (organophosphorous molecules)	157299938	2387496-04-8	A-232	CCN(CC)/C(=N/P(=O)(OC)F)/C	MechoA 6.1: acetylcholinesterase inhibition for animals & probably other esterases inhibition for all species.	ND	S. Mukherjee, R.D. Gupta, Organophosphorus Nerve Agents: Types, Toxicity, and Treatments, J Toxicol. 2020 (2020) 3007984. https://doi.org/10.1155/2020/3007984.	Valid	3	MechoA 6.1: Acetylcholinesterase inhibition for animals & probably other esterases inhibition for all species.	Valid	Valid	Valid
68	3	AChE inhibitor (organophosphorous molecules)	139033607	2387496-06-0	A-234	CCN(CC)/C(=N/P(=O)(OCC)F)/C	MechoA 6.1: acetylcholinesterase inhibition for animals & probably other esterases inhibition for all species.	ND	S. Mukherjee, R.D. Gupta, Organophosphorus Nerve Agents: Types, Toxicity, and Treatments, J Toxicol. 2020 (2020) 3007984. https://doi.org/10.1155/2020/3007984.	Valid	3	MechoA 6.1: Acetylcholinesterase inhibition for animals & probably other esterases inhibition for all species.	Valid	Valid	Valid
69	3	AChE inhibitor (organophosphorous molecules)	32184	24017-47-8	Triazophos	CCOP(=S)(OCC)OC1=NN(C=N1)C2=CC=CC=C2	MechoA 6.1: acetylcholinesterase inhibition for animals & probably other esterases inhibition for all species.	ND	J.V.F. Rodrigues, A.P.P. Vidigal, V.S. Minassa, T.J. Batista, R.M.S. de Lima, V.R. Funck, L.S. Antero, L.B.M. Resstel, J.B. Coitinho, L.J. Bertoglio, K.N. Sampaio, V. Beijamini, A single dose of the organophosphate triazophos induces fear extinction deficits accompanied by hippocampal acetylcholinesterase inhibition, Neurotoxicology and Teratology. 82 (2020) 106929. https://doi.org/10.1016/j.ntt.…	Valid	3	MechoA 6.1: Acetylcholinesterase inhibition for animals & probably other esterases inhibition for all species.	Valid	Valid	Valid
70	3	AChE inhibitor (organophosphorous molecules)	2730	2921-88-2	chlorpyrifos	CCOP(=S)(OCC)Oc1c(Cl)cc(Cl)c(Cl)n1	MechoA 6.1: acetylcholinesterase inhibition for animals & probably other esterases inhibition for all species.	ND	Mode of Action Classification, Insecticide Resistance Management, IRAC. (n.d.). https://irac-online.org/mode-of-action/classification-online/ (accessed September 18, 2023).	Valid	3	MechoA 6.1: Acetylcholinesterase inhibition for animals & probably other esterases inhibition for all species.	Valid	Valid	Valid
71	3	AChE inhibitor (organophosphorous molecules)	4130	298-00-0	Parathion-methyl	COP(=S)(OC)OC1=CC=C(C=C1)[N+](=O)[O-]	MechoA 6.1: acetylcholinesterase inhibition for animals & probably other esterases inhibition for all species.	ND	S. Garcia, A. Abu-Qare, W. Meeker-O’Connell, A. Borton, M. Abou-Donia, Methyl Parathion: A Review of Health Effects, Journal of Toxicology and Environmental Health, Part B. 6 (2003) 185–210. https://doi.org/10.1080/10937400306471.	Valid	3	MechoA 6.1: Acetylcholinesterase inhibition for animals & probably other esterases inhibition for all species.	Valid	Valid	Valid
72	3	AChE inhibitor (organophosphorous molecules)	3118	298-04-4	disulfoton	CCOP(=S)(OCC)SCCSCC	MechoA 6.1: acetylcholinesterase inhibition for animals & probably other esterases inhibition for all species.	ND	S.J. Enoch, M. Hewitt, M.T.D. Cronin, S. Azam, J.C. Madden, Classification of chemicals according to mechanism of aquatic toxicity: An evaluation of the implementation of the Verhaar scheme in Toxtree, Chemosphere. 73 (2008) 243–248. https://doi.org/10.1016/j.chemosphere.2008.06.052.| T. Elersek, M. Filipic, T. Elersek, M. Filipic, Organophosphorous Pesticides - Mechanisms of Their Toxicity, in: …	Valid	3	MechoA 6.1: Acetylcholinesterase inhibition for animals & probably other esterases inhibition for all species.	Valid	Valid	Valid
73	3	AChE inhibitor (organophosphorous molecules)	9395	311-45-5	Paraoxon-ethyl	CCOP(=O)(OCC)OC1=CC=C(C=C1)[N+](=O)[O-]	MechoA 6.1: acetylcholinesterase inhibition for animals & probably other esterases inhibition for all species.	ND	F. Worek, H. Thiermann, T. Wille, Organophosphorus compounds and oximes: a critical review, Arch Toxicol. 94 (2020) 2275–2292. https://doi.org/10.1007/s00204-020-02797-0.	Valid	3	MechoA 6.1: Acetylcholinesterase inhibition for animals & probably other esterases inhibition for all species.	Valid	Valid	Valid
74	3	AChE inhibitor (organophosphorous molecules)	3017	333-41-5	Diazinon	CCOP(=S)(OCC)OC1=NC(=NC(=C1)C)C(C)C	MechoA 6.1: acetylcholinesterase inhibition for animals & probably other esterases inhibition for all species.	ND	F. Worek, H. Thiermann, T. Wille, Organophosphorus compounds and oximes: a critical review, Arch Toxicol. 94 (2020) 2275–2292. https://doi.org/10.1007/s00204-020-02797-0.	Valid	3	MechoA 6.1: Acetylcholinesterase inhibition for animals & probably other esterases inhibition for all species.	Valid	Valid	Valid
75	3	AChE inhibitor (organophosphorous molecules)	36870	34643-46-4	Prothiofos	CCCSP(=S)(OCC)OC1=C(C=C(C=C1)Cl)Cl	MechoA 6.1: acetylcholinesterase inhibition for animals & probably other esterases inhibition for all species.	ND	M. Eddleston, N.A. Buckley, P. Eyer, A.H. Dawson, Management of acute organophosphorus pesticide poisoning, Lancet. 371 (2008) 597–607. https://doi.org/10.1016/S0140-6736(07)61202-1.	Valid	3	MechoA 6.1: Acetylcholinesterase inhibition for animals & probably other esterases inhibition for all species.	Valid	Valid	Valid
76	3	AChE inhibitor (organophosphorous molecules)	71482	35575-96-3	Azamethiphos	COP(=O)(OC)SCN1C2=C(C=C(C=N2)Cl)OC1=O	MechoA 6.1: acetylcholinesterase inhibition for animals & probably other esterases inhibition for all species.	ND	https://www.ema.europa.eu/en/documents/mrl-report/azamethiphos-summary-report-1-committee-veterinary-medicinal-products_en.pdf	Valid	3	MechoA 6.1: Acetylcholinesterase inhibition for animals & probably other esterases inhibition for all species.	Valid	Valid	Valid
77	3	AChE inhibitor (organophosphorous molecules)	38779	41198-08-7	profenophos	CCCSP(=O)(OCC)OC1=C(C=C(C=C1)Br)Cl	MechoA 6.1: acetylcholinesterase inhibition for animals & probably other esterases inhibition for all species.	ND	M. Eddleston, N.A. Buckley, P. Eyer, A.H. Dawson, Management of acute organophosphorus pesticide poisoning, Lancet. 371 (2008) 597–607. https://doi.org/10.1016/S0140-6736(07)61202-1.	Valid	3	MechoA 6.1: Acetylcholinesterase inhibition for animals & probably other esterases inhibition for all species.	Valid	Valid	Valid
78	3	AChE inhibitor (organophosphorous molecules)	39793	50782-69-9	VX	CCOP(=O)(C)SCCN(C(C)C)C(C)C	MechoA 6.1: acetylcholinesterase inhibition for animals & probably other esterases inhibition for all species.	ND	S. Mukherjee, R.D. Gupta, Organophosphorus Nerve Agents: Types, Toxicity, and Treatments, J Toxicol. 2020 (2020) 3007984. https://doi.org/10.1155/2020/3007984. Elersek, T.; Filipic, M. Organophosphorus Pesticides - Mechanisms of Their Toxicity. In Pesticides - The Impacts of Pesticides Exposure; Stoytcheva, M., Ed.; InTech, 2011. Gonçalves, A. da S.; França, T. C. C.; Wilter, A.; Figueroa-Villar,…	Valid	3	MechoA 6.1: Acetylcholinesterase inhibition for animals & probably other esterases inhibition for all species.	Valid	Valid	Valid
79	3	AChE inhibitor (organophosphorous molecules)	991	56-38-2	Parathion-ethyl	CCOP(=S)(OCC)OC1=CC=C(C=C1)[N+](=O)[O-]	MechoA 6.1: acetylcholinesterase inhibition for animals & probably other esterases inhibition for all species.	ND	Parathion-éthyl (56-38-2) / Parathion sanguin - Biotox - INRS, (n.d.). https://www.inrs.fr/publications/bdd/biotox/dosage.html?refINRS=Dosage_360 (accessed April 10, 2024).	Valid	3	MechoA 6.1: Acetylcholinesterase inhibition for animals & probably other esterases inhibition for all species.	Valid	Valid	Valid
80	3	AChE inhibitor (organophosphorous molecules)	145983	7040-57-5	chlorosoman	CC(C(C)(C)C)OP(=O)(C)Cl	MechoA 6.1: acetylcholinesterase inhibition for animals & probably other esterases inhibition for all species.	ND	Chemical Weapons Convention, 7 June 2020, www.opcw.org	Valid	3	MechoA 6.1: Acetylcholinesterase inhibition for animals & probably other esterases inhibition for all species.	Valid	Valid	Valid
81	3	AChE inhibitor (organophosphorous molecules)	51760	73207-98-4	EA-2192	OP(=O)(C)SCCN(C(C)C)C(C)C	MechoA 6.1: acetylcholinesterase inhibition for animals & probably other esterases inhibition for all species.	ND	Ellison, D. Hank, Handbook of chemical and biological warfare agents (2nd ed.), Boca Raton, Fla.: CRC. ISBN 9780849314346.(2007)	Valid	3	MechoA 6.1: Acetylcholinesterase inhibition for animals & probably other esterases inhibition for all species.	Valid	Valid	Valid
82	3	AChE inhibitor (organophosphorous molecules)	12901	732-11-6	Phosmet	COP(=S)(OC)SCN1C(=O)C2=CC=CC=C2C1=O	MechoA 6.1: acetylcholinesterase inhibition for animals & probably other esterases inhibition for all species.	ND	M.B. Čolović, D.Z. Krstić, T.D. Lazarević-Pašti, A.M. Bondžić, V.M. Vasić, Acetylcholinesterase Inhibitors: Pharmacology and Toxicology, Curr Neuropharmacol. 11 (2013) 315–335. https://doi.org/10.2174/1570159X11311030006.	Valid	3	MechoA 6.1: Acetylcholinesterase inhibition for animals & probably other esterases inhibition for all species.	Valid	Valid	Valid
83	3	AChE inhibitor (organophosphorous molecules)	6500	77-81-6	tabun	CCOP(=O)(C#N)N(C)C	MechoA 6.1: acetylcholinesterase inhibition for animals & probably other esterases inhibition for all species.	ND	S. Mukherjee, R.D. Gupta, Organophosphorus Nerve Agents: Types, Toxicity, and Treatments, J Toxicol. 2020 (2020) 3007984. https://doi.org/10.1155/2020/3007984. Elersek, T.; Filipic, M. Organophosphorus Pesticides - Mechanisms of Their Toxicity. In Pesticides - The Impacts of Pesticides Exposure; Stoytcheva, M., Ed.; InTech, 2011. Gonçalves, A. da S.; França, T. C. C.; Wilter, A.; Figueroa-Villar,…	Valid	3	MechoA 6.1: Acetylcholinesterase inhibition for animals & probably other esterases inhibition for all species.	Valid	Valid	Valid
84	3	AChE inhibitor (organophosphorous molecules)	7305	96-64-0	soman	CC(C(C)(C)C)OP(=O)(C)F	MechoA 6.1: acetylcholinesterase inhibition for animals & probably other esterases inhibition for all species.	ND	S. Mukherjee, R.D. Gupta, Organophosphorus Nerve Agents: Types, Toxicity, and Treatments, J Toxicol. 2020 (2020) 3007984. https://doi.org/10.1155/2020/3007984.	Valid	3	MechoA 6.1: Acetylcholinesterase inhibition for animals & probably other esterases inhibition for all species.	Valid	Valid	Valid
85	3	AChE inhibitor (organophosphorous molecules)	13081	786-19-6	carbophenothion	CCOP(=S)(OCC)SCSc1ccc(Cl)cc1	MechoA 6.1: acetylcholinesterase inhibition for animals & probably other esterases inhibition for all species.	ND	S.J. Enoch, M. Hewitt, M.T.D. Cronin, S. Azam, J.C. Madden, Classification of chemicals according to mechanism of aquatic toxicity: An evaluation of the implementation of the Verhaar scheme in Toxtree, Chemosphere. 73 (2008) 243–248. https://doi.org/10.1016/j.chemosphere.2008.06.052.| T. Elersek, M. Filipic, T. Elersek, M. Filipic, Organophosphorous Pesticides - Mechanisms of Their Toxicity, in: …	Valid	3	MechoA 6.1: Acetylcholinesterase inhibition for animals & probably other esterases inhibition for all species.	Valid	Valid	Valid
86	3	AChE inhibitor (organophosphorous molecules)	2268	86-50-0	azinphos-methyl	COP(=S)(OC)SCN1N=Nc2ccccc2C1=O	MechoA 6.1: acetylcholinesterase inhibition for animals & probably other esterases inhibition for all species.	ND	S.J. Enoch, M. Hewitt, M.T.D. Cronin, S. Azam, J.C. Madden, Classification of chemicals according to mechanism of aquatic toxicity: An evaluation of the implementation of the Verhaar scheme in Toxtree, Chemosphere. 73 (2008) 243–248. https://doi.org/10.1016/j.chemosphere.2008.06.052.| T. Elersek, M. Filipic, T. Elersek, M. Filipic, Organophosphorous Pesticides - Mechanisms of Their Toxicity, in: …	Valid	3	MechoA 6.1: Acetylcholinesterase inhibition for animals & probably other esterases inhibition for all species.	Valid	Valid	Valid
87	3	AChE inhibitor (organophosphorous molecules)	13708	950-35-6	Paraoxon-methyl	COP(=O)(OC)OC1=CC=C(C=C1)[N+](=O)[O-]	MechoA 6.1: acetylcholinesterase inhibition for animals & probably other esterases inhibition for all species.	ND	F. Worek, H. Thiermann, T. Wille, Organophosphorus compounds and oximes: a critical review, Arch Toxicol. 94 (2020) 2275–2292. https://doi.org/10.1007/s00204-020-02797-0.	Valid	3	MechoA 6.1: Acetylcholinesterase inhibition for animals & probably other esterases inhibition for all species.	Valid	Valid	Valid
88	3	AChE inhibitor (organophosphorous molecules)	3039	62-73-7	Dichlorvos	COP(=O)(OC)OC=C(Cl)Cl	MechoA 6.1: acetylcholinesterase inhibition for animals & probably other esterases inhibition for all species.	ND	F. Worek, H. Thiermann, T. Wille, Organophosphorus compounds and oximes: a critical review, Arch Toxicol. 94 (2020) 2275–2292. https://doi.org/10.1007/s00204-020-02797-0.	Valid	151	MechoA 2.1: combination of enzymatic hydrolysis to corresponding acid and alcohol, generating acidity and narcosis of the parent molecule, for all species.	Invalid	Invalid	Invalid
89	3	AChE inhibitor (organophosphorous molecules)	5371562	6923-22-4	Monocrotophos	C/C(=C\C(=O)NC)/OP(=O)(OC)OC	MechoA 6.1: acetylcholinesterase inhibition for animals & probably other esterases inhibition for all species.	ND	F. Worek, H. Thiermann, T. Wille, Organophosphorus compounds and oximes: a critical review, Arch Toxicol. 94 (2020) 2275–2292. https://doi.org/10.1007/s00204-020-02797-0.	Valid	57	MechoA 3.2: Michaël addition with sulfhydryl groups, generating protein and DNA adducts for all species.	Invalid	Invalid	Invalid
90	3	AChE inhibitor (organophosphorous molecules)	13745	961-11-5	Tetrachlorvinphos	COP(=O)(OC)O/C(=C\Cl)/C1=CC(=C(C=C1Cl)Cl)Cl	MechoA 6.1: acetylcholinesterase inhibition for animals & probably other esterases inhibition for all species.	ND	F. Worek, H. Thiermann, T. Wille, Organophosphorus compounds and oximes: a critical review, Arch Toxicol. 94 (2020) 2275–2292. https://doi.org/10.1007/s00204-020-02797-0.	Valid	151	MechoA 2.1: combination of enzymatic hydrolysis to corresponding acid and alcohol, generating acidity and narcosis of the parent molecule, for all species.	Invalid	Invalid	Invalid
91	3	AChE inhibitor (organophosphorous molecules)	132472359		A-230; N,N-diethyl-N'-[fluoro(methyl)phosphoryl]ethanimidamide	CP(=O)(F)N=C(C)N(CC)CC	MechoA 6.1: acetylcholinesterase inhibition for animals & probably other esterases inhibition for all species.	ND	S. Mukherjee, R.D. Gupta, Organophosphorus Nerve Agents: Types, Toxicity, and Treatments, J Toxicol. 2020 (2020) 3007984. https://doi.org/10.1155/2020/3007984.	Valid	3	MechoA 6.1: Acetylcholinesterase inhibition for animals & probably other esterases inhibition for all species.	Valid	Valid	Valid
92	3	AChE inhibitor (organophosphorous molecules)	559673		EA-3148	C1CCCC1OP(=O)(C)SCCN(CC)CC	MechoA 6.1: acetylcholinesterase inhibition for animals & probably other esterases inhibition for all species.	ND	G. Pampalakis, S. Kostoudi, Chemical, Physical, and Toxicological Properties of V-Agents, Int J Mol Sci. 24 (2023) 8600. https://doi.org/10.3390/ijms24108600.	Valid	3	MechoA 6.1: Acetylcholinesterase inhibition for animals & probably other esterases inhibition for all species.	Valid	Valid	Valid
93	3	AChE inhibitor (organophosphorous molecules)	6542		VG; amiton	CCOP(=O)(OCC)SCCN(CC)CC	MechoA 6.1: acetylcholinesterase inhibition for animals & probably other esterases inhibition for all species.	ND	G. Pampalakis, S. Kostoudi, Chemical, Physical, and Toxicological Properties of V-Agents, Int J Mol Sci. 24 (2023) 8600. https://doi.org/10.3390/ijms24108600.	Valid	3	MechoA 6.1: Acetylcholinesterase inhibition for animals & probably other esterases inhibition for all species.	Valid	Valid	Valid
94	3	AChE inhibitor (organophosphorous molecules)	34526	29232-93-7	2-(diethylamino)-6-methylpyrimidin-4-yl methyl methoxy(sulfanylidene)phosphonite;4-methylpentan-2-one;o-[2-(diethylamino)-6-methyl-4-pyrimidenyl]phosphorothioic acid, o,o-dimethyl ester;O-[2-(Diethylamino)-6-methyl-4-pyrimidenyl]phosphorothioic_acid,_O,O-dimethyl_ester;o-[2-(diethylamino)-6-methyl-4-pyrimidinyl]o,o-dimethyl ester, phosphorothioic acid;O-[2-(diethylamino)-6-methylpyrimidin-4-yl] O…	CCN(CC)c1nc(C)cc(OP(=S)(OC)OC)n1	MechoA 6.1: Acetylcholinesterase inhibition for animals & probably other esterases inhibition for all species.	acute tox rat (LD50 1414 mg/kg bw) (ECHA dossier), STOT RE H372 (ECHA dossier), skin irritation/corrosion negative (ECHA dossier), eye irritation/corrosion negative (ECHA dossier), genetic toxicity in vitro/in vivo consensus negative (ECHA dossier), skin sensitiser negative (GPMT) (ECHA dossier), ecotox acute algae EC50 72h 3.38 mg/L (ECHA dossier), ecotox acute daphnia EC50 48h 314 ng/L (ECHA do…	https://echa.europa.eu/fr/registration-dossier/-/registered-dossier/33090/6/2/4	Unknown	3	MechoA 6.1: Acetylcholinesterase inhibition for animals & probably other esterases inhibition for all species.	Valid	Valid a priori	Valid a priori
95	3!	AChE inhibitor (Not in alert)	7540	101-02-0	triphenyl phosphite	C1=CC=C(C=C1)OP(OC2=CC=CC=C2)OC3=CC=CC=C3	NOT MechoA 6.1: acetylcholinesterase inhibition for animals & probably other esterases inhibition for all species.	Organophosphate-Induced Delayed Polyneuropathy	H. Kinebuchi, K. Akimaru, S. Noda, K. Yamamoto, Cholinesterase activity in quails of neuropathy caused by organophosphates, Ind Health 36 (1998) 376–379. https://doi.org/10.2486/indhealth.36.376.	Not invalid	150	NA: Out of applicability domain of MechoA scheme.	Valid	Valid a priori	Valid a priori
96	3!	AChE inhibitor (Not in alert)	11232	563-04-2	Tri-M-cresyl phosphate	CC1=CC(=CC=C1)OP(=O)(OC2=CC=CC(=C2)C)OC3=CC=CC(=C3)C	NOT MechoA 6.1: acetylcholinesterase inhibition for animals & probably other esterases inhibition for all species.	Organophosphate-Induced Delayed Polyneuropathy	M. Lotti, A. Moretto, Organophosphate-Induced Delayed Polyneuropathy, Toxicol Rev. 24 (2005) 37–49. https://doi.org/10.2165/00139709-200524010-00003.	Not invalid	3	MechoA 6.1: Acetylcholinesterase inhibition for animals & probably other esterases inhibition for all species.	Invalid	Invalid	Invalid
97	4	AChE inhibitor (carbamate/thiocarbamate)	9570093	1646-88-4	aldoxycarb	CC(C)(/C=N/OC(=O)NC)S(=O)(=O)C	MechoA 6.1: Acetylcholinesterase inhibition for animals & probably other esterases inhibition for all species.	ND	https://apps.who.int/iris/bitstream/handle/10665/38687/9241542640-eng.pdf	Partially valid	4	MechoA 6.1: Acetylcholinesterase inhibition for animals & probably other esterases inhibition for all species.	Valid	Partially valid	Partially valid
98	4	AChE inhibitor (carbamate/thiocarbamate)	4109	16752-77-5	Methomyl	C/C(=N\OC(=O)NC)/SC	MechoA 6.1: Acetylcholinesterase inhibition for animals & probably other esterases inhibition for all species.	ND	C.L. Russom, C.A. LaLone, D.L. Villeneuve, G.T. Ankley, Development of an adverse outcome pathway for acetylcholinesterase inhibition leading to acute mortality, Environmental Toxicology and Chemistry. 33 (2014) 2157–2169. https://doi.org/10.1002/etc.2662.	Partially valid	4	MechoA 6.1: Acetylcholinesterase inhibition for animals & probably other esterases inhibition for all species.	Valid	Partially valid	Partially valid
99	4	AChE inhibitor (carbamate/thiocarbamate)	9595287	23135-22-0; 97502-85-7	Oxamyl	CNC(=O)O/N=C(/C(=O)N(C)C)\SC	MechoA 6.1: Acetylcholinesterase inhibition for animals & probably other esterases inhibition for all species.	ND	C.L. Russom, C.A. LaLone, D.L. Villeneuve, G.T. Ankley, Development of an adverse outcome pathway for acetylcholinesterase inhibition leading to acute mortality, Environmental Toxicology and Chemistry. 33 (2014) 2157–2169. https://doi.org/10.1002/etc.2662.	Partially valid	4	MechoA 6.1: Acetylcholinesterase inhibition for animals & probably other esterases inhibition for all species.	Valid	Partially valid	Partially valid
100	4	AChE inhibitor (carbamate/thiocarbamate)	36879	34681-10-2	Butocarboxim	CC(C(=NOC(=O)NC)C)SC	MechoA 6.1: Acetylcholinesterase inhibition for animals & probably other esterases inhibition for all species.	ND	Mode of Action Classification, Insecticide Resistance Management, IRAC. (n.d.). https://irac-online.org/mode-of-action/classification-online/ (accessed September 18, 2023).	Partially valid	4	MechoA 6.1: Acetylcholinesterase inhibition for animals & probably other esterases inhibition for all species.	Valid	Partially valid	Partially valid
101	4	AChE inhibitor (carbamate/thiocarbamate)	38235	39196-18-4	Thiofanox	CC(C)(C)C(=NOC(=O)NC)CSC	MechoA 6.1: Acetylcholinesterase inhibition for animals & probably other esterases inhibition for all species.	ND	Mode of Action Classification, Insecticide Resistance Management, IRAC. (n.d.). https://irac-online.org/mode-of-action/classification-online/ (accessed September 18, 2023).	Partially valid	4	MechoA 6.1: Acetylcholinesterase inhibition for animals & probably other esterases inhibition for all species.	Valid	Partially valid	Partially valid
102	4	AChE inhibitor (carbamate/thiocarbamate)	9601227	59669-26-0	Thiodicarb	C/C(=N\OC(=O)N(SN(C(=O)O/N=C(/SC)\C)C)C)/SC	MechoA 6.1: Acetylcholinesterase inhibition for animals & probably other esterases inhibition for all species.	ND	C.L. Russom, C.A. LaLone, D.L. Villeneuve, G.T. Ankley, Development of an adverse outcome pathway for acetylcholinesterase inhibition leading to acute mortality, Environmental Toxicology and Chemistry. 33 (2014) 2157–2169. https://doi.org/10.1002/etc.2662.	Partially valid	4	MechoA 6.1: Acetylcholinesterase inhibition for animals & probably other esterases inhibition for all species.	Valid	Partially valid	Partially valid
103	4	AChE inhibitor (carbamate/thiocarbamate)	9576091	83130-01-2	Alanycarb	CCOC(=O)CCN(CC1=CC=CC=C1)SN(C)C(=O)O/N=C(/C)\SC	MechoA 6.1: Acetylcholinesterase inhibition for animals & probably other esterases inhibition for all species.	ND	Mode of Action Classification, Insecticide Resistance Management, IRAC. (n.d.). https://irac-online.org/mode-of-action/classification-online/ (accessed September 18, 2023).	Partially valid	4	MechoA 6.1: Acetylcholinesterase inhibition for animals & probably other esterases inhibition for all species.	Valid	Partially valid	Partially valid
104	4	AChE inhibitor (carbamate/thiocarbamate)	9570071	116-06-3	Aldicarb	CC(C)(/C=N/OC(=O)NC)SC	MechoA 6.1: Acetylcholinesterase inhibition for animals & probably other esterases inhibition for all species.	ND	M.B. Čolović, D.Z. Krstić, T.D. Lazarević-Pašti, A.M. Bondžić, V.M. Vasić, Acetylcholinesterase Inhibitors: Pharmacology and Toxicology, Curr Neuropharmacol. 11 (2013) 315–335. https://doi.org/10.2174/1570159X11311030006.	Partially valid	4	MechoA 6.1: Acetylcholinesterase inhibition for animals & probably other esterases inhibition for all species.	Valid	Partially valid	Partially valid
105	4	AChE inhibitor (carbamate/thiocarbamate)	18759634	23121-99-5	chlorprocarb	CCC(CCl)NC(=O)OC1=CC=CC(=C1)NC(=O)OC	MechoA 6.1: Acetylcholinesterase inhibition for animals & probably other esterases inhibition for all species.	ND	http://www.t3db.ca/toxins/T3D0948 T3DB: Chlorprocarb	Partially valid	4	MechoA 6.1: Acetylcholinesterase inhibition for animals & probably other esterases inhibition for all species.	Valid	Partially valid	Partially valid
106	4	AChE inhibitor (carbamate/thiocarbamate)	16247	2032-59-9	aminocarb	CNC(=O)Oc1cc(C)c(N(C)C)cc1	MechoA 6.1: Acetylcholinesterase inhibition for animals & probably other esterases inhibition for all species.	ND	T.R. Fukuto, Mechanism of action of organophosphorus and carbamate insecticides., Environ Health Perspect. 87 (1990) 245–254.	Partially valid	4	MechoA 6.1: Acetylcholinesterase inhibition for animals & probably other esterases inhibition for all species.	Valid	Partially valid	Partially valid
107	4	AChE inhibitor (carbamate/thiocarbamate)	31645	23103-98-2	Pirimicarb	CC1=C(N=C(N=C1OC(=O)N(C)C)N(C)C)C	MechoA 6.1: Acetylcholinesterase inhibition for animals & probably other esterases inhibition for all species.	ND	Mode of Action Classification, Insecticide Resistance Management, IRAC. (n.d.). https://irac-online.org/mode-of-action/classification-online/ (accessed September 18, 2023).	Partially valid	4	MechoA 6.1: Acetylcholinesterase inhibition for animals & probably other esterases inhibition for all species.	Valid	Partially valid	Partially valid
108	4	AChE inhibitor (carbamate/thiocarbamate)	14322	1129-41-5	Metolcarb	CC1=CC(=CC=C1)OC(=O)NC	MechoA 6.1: Acetylcholinesterase inhibition for animals & probably other esterases inhibition for all species.	ND	https://apps.who.int/iris/bitstream/handle/10665/38687/9241542640-eng.pdf	Partially valid	4	MechoA 6.1: Acetylcholinesterase inhibition for animals & probably other esterases inhibition for all species.	Valid	Partially valid	Partially valid
109	4	AChE inhibitor (carbamate/thiocarbamate)	4944	114-26-1	Propoxur	CC(C)OC1=CC=CC=C1OC(=O)NC	MechoA 6.1: Acetylcholinesterase inhibition for animals & probably other esterases inhibition for all species.	ND	M.B. Čolović, D.Z. Krstić, T.D. Lazarević-Pašti, A.M. Bondžić, V.M. Vasić, Acetylcholinesterase Inhibitors: Pharmacology and Toxicology, Curr Neuropharmacol. 11 (2013) 315–335. https://doi.org/10.2174/1570159X11311030006.	Partially valid	4	MechoA 6.1: Acetylcholinesterase inhibition for animals & probably other esterases inhibition for all species.	Valid	Partially valid	Partially valid
110	4	AChE inhibitor (carbamate/thiocarbamate)	2566	1563-66-2	Carbofuran	CC1(CC2=C(O1)C(=CC=C2)OC(=O)NC)C	MechoA 6.1: Acetylcholinesterase inhibition for animals & probably other esterases inhibition for all species.	ND	M.B. Čolović, D.Z. Krstić, T.D. Lazarević-Pašti, A.M. Bondžić, V.M. Vasić, Acetylcholinesterase Inhibitors: Pharmacology and Toxicology, Curr Neuropharmacol. 11 (2013) 315–335. https://doi.org/10.2174/1570159X11311030006.	Partially valid	4	MechoA 6.1: Acetylcholinesterase inhibition for animals & probably other esterases inhibition for all species.	Valid	Partially valid	Partially valid
111	4	AChE inhibitor (carbamate/thiocarbamate)	16248	2032-65-7	Methiocarb	CC1=CC(=CC(=C1SC)C)OC(=O)NC	MechoA 6.1: Acetylcholinesterase inhibition for animals & probably other esterases inhibition for all species.	ND	Mode of Action Classification, Insecticide Resistance Management, IRAC. (n.d.). https://irac-online.org/mode-of-action/classification-online/ (accessed September 18, 2023).	Partially valid	4	MechoA 6.1: Acetylcholinesterase inhibition for animals & probably other esterases inhibition for all species.	Valid	Partially valid	Partially valid
112	4	AChE inhibitor (carbamate/thiocarbamate)	31099	22259-30-9	Formetanate	CNC(=O)OC1=CC=CC(=C1)N=CN(C)C	MechoA 6.1: Acetylcholinesterase inhibition for animals & probably other esterases inhibition for all species.	ND	C.L. Russom, C.A. LaLone, D.L. Villeneuve, G.T. Ankley, Development of an adverse outcome pathway for acetylcholinesterase inhibition leading to acute mortality, Environmental Toxicology and Chemistry. 33 (2014) 2157–2169. https://doi.org/10.1002/etc.2662.	Partially valid	4	MechoA 6.1: Acetylcholinesterase inhibition for animals & probably other esterases inhibition for all species.	Valid	Partially valid	Partially valid
113	4	AChE inhibitor (carbamate/thiocarbamate)	2314	22781-23-3	Bendiocarb	CC1(OC2=C(O1)C(=CC=C2)OC(=O)NC)C	MechoA 6.1: Acetylcholinesterase inhibition for animals & probably other esterases inhibition for all species.	ND	C.L. Russom, C.A. LaLone, D.L. Villeneuve, G.T. Ankley, Development of an adverse outcome pathway for acetylcholinesterase inhibition leading to acute mortality, Environmental Toxicology and Chemistry. 33 (2014) 2157–2169. https://doi.org/10.1002/etc.2662.	Partially valid	4	MechoA 6.1: Acetylcholinesterase inhibition for animals & probably other esterases inhibition for all species.	Valid	Partially valid	Partially valid
114	4	AChE inhibitor (carbamate/thiocarbamate)	17040	2425-10-7	Xylylcarb	CC1=C(C=C(C=C1)OC(=O)NC)C	MechoA 6.1: Acetylcholinesterase inhibition for animals & probably other esterases inhibition for all species.	ND	Mode of Action Classification, Insecticide Resistance Management, IRAC. (n.d.). https://irac-online.org/mode-of-action/classification-online/ (accessed September 18, 2023).	Partially valid	4	MechoA 6.1: Acetylcholinesterase inhibition for animals & probably other esterases inhibition for all species.	Valid	Partially valid	Partially valid
115	4	AChE inhibitor (carbamate/thiocarbamate)	75814	2626-83-7	p-(tert-butyl)-phenyl-N-methylcarbamate	CNC(=O)Oc1ccc(C(C)(C)C)cc1	MechoA 6.1: Acetylcholinesterase inhibition for animals & probably other esterases inhibition for all species.	ND	T.R. Fukuto, Mechanism of action of organophosphorus and carbamate insecticides., Environ Health Perspect. 87 (1990) 245–254.	Partially valid	4	MechoA 6.1: Acetylcholinesterase inhibition for animals & probably other esterases inhibition for all species.	Valid	Partially valid	Partially valid
116	4	AChE inhibitor (carbamate/thiocarbamate)	17517	2631-40-5	Isoprocarb	CC(C)C1=CC=CC=C1OC(=O)NC	MechoA 6.1: Acetylcholinesterase inhibition for animals & probably other esterases inhibition for all species.	ND	Mode of Action Classification, Insecticide Resistance Management, IRAC. (n.d.). https://irac-online.org/mode-of-action/classification-online/ (accessed September 18, 2023).	Partially valid	4	MechoA 6.1: Acetylcholinesterase inhibition for animals & probably other esterases inhibition for all species.	Valid	Partially valid	Partially valid
117	4	AChE inhibitor (carbamate/thiocarbamate)	17563	2655-14-3	XMC, Cosban	CC1=CC(=CC(=C1)OC(=O)NC)C	MechoA 6.1: Acetylcholinesterase inhibition for animals & probably other esterases inhibition for all species.	ND	https://www.ebi.ac.uk/chebi/searchId.do?chebiId=38462	Partially valid	4	MechoA 6.1: Acetylcholinesterase inhibition for animals & probably other esterases inhibition for all species.	Valid	Partially valid	Partially valid
118	4	AChE inhibitor (carbamate/thiocarbamate)	17592	2686-99-9	Trimethacarb	CC1=CC(=CC(=C1C)C)OC(=O)NC	MechoA 6.1: Acetylcholinesterase inhibition for animals & probably other esterases inhibition for all species.	ND	Mode of Action Classification, Insecticide Resistance Management, IRAC. (n.d.). https://irac-online.org/mode-of-action/classification-online/ (accessed September 18, 2023).	Partially valid	4	MechoA 6.1: Acetylcholinesterase inhibition for animals & probably other esterases inhibition for all species.	Valid	Partially valid	Partially valid
119	4	AChE inhibitor (carbamate/thiocarbamate)	34766	29973-13-5	Ethiofencarb	CCSCC1=CC=CC=C1OC(=O)NC	MechoA 6.1: Acetylcholinesterase inhibition for animals & probably other esterases inhibition for all species.	ND	Mode of Action Classification, Insecticide Resistance Management, IRAC. (n.d.). https://irac-online.org/mode-of-action/classification-online/ (accessed September 18, 2023).	Partially valid	4	MechoA 6.1: Acetylcholinesterase inhibition for animals & probably other esterases inhibition for all species.	Valid	Partially valid	Partially valid
120	4	AChE inhibitor (carbamate/thiocarbamate)	19588	3766-81-2	Fenobucarb	CCC(C)C1=CC=CC=C1OC(=O)NC	MechoA 6.1: Acetylcholinesterase inhibition for animals & probably other esterases inhibition for all species.	ND	M.B. Čolović, D.Z. Krstić, T.D. Lazarević-Pašti, A.M. Bondžić, V.M. Vasić, Acetylcholinesterase Inhibitors: Pharmacology and Toxicology, Curr Neuropharmacol. 11 (2013) 315–335. https://doi.org/10.2174/1570159X11311030006.	Partially valid	4	MechoA 6.1: Acetylcholinesterase inhibition for animals & probably other esterases inhibition for all species.	Valid	Partially valid	Partially valid
121	4	AChE inhibitor (carbamate/thiocarbamate)	41384	55285-14-8	Carbosulfan	CCCCN(CCCC)SN(C)C(=O)OC1=CC=CC2=C1OC(C2)(C)C	MechoA 6.1: Acetylcholinesterase inhibition for animals & probably other esterases inhibition for all species.	ND	Mode of Action Classification, Insecticide Resistance Management, IRAC. (n.d.). https://irac-online.org/mode-of-action/classification-online/ (accessed September 18, 2023).	Partially valid	4	MechoA 6.1: Acetylcholinesterase inhibition for animals & probably other esterases inhibition for all species.	Valid	Partially valid	Partially valid
122	4	AChE inhibitor (carbamate/thiocarbamate)	6129	63-25-2	Carbaryl	CNC(=O)OC1=CC=CC2=CC=CC=C21	MechoA 6.1: Acetylcholinesterase inhibition for animals & probably other esterases inhibition for all species.	ND	C.L. Russom, C.A. LaLone, D.L. Villeneuve, G.T. Ankley, Development of an adverse outcome pathway for acetylcholinesterase inhibition leading to acute mortality, Environmental Toxicology and Chemistry. 33 (2014) 2157–2169. https://doi.org/10.1002/etc.2662.	Partially valid	4	MechoA 6.1: Acetylcholinesterase inhibition for animals & probably other esterases inhibition for all species.	Valid	Partially valid	Partially valid
123	4	AChE inhibitor (carbamate/thiocarbamate)	47759	65907-30-4	Furathiocarb	CCCCOC(=O)N(C)SN(C)C(=O)OC1=CC=CC2=C1OC(C2)(C)C	MechoA 6.1: Acetylcholinesterase inhibition for animals & probably other esterases inhibition for all species.	ND	Mode of Action Classification, Insecticide Resistance Management, IRAC. (n.d.). https://irac-online.org/mode-of-action/classification-online/ (accessed September 18, 2023).	Partially valid	4	MechoA 6.1: Acetylcholinesterase inhibition for animals & probably other esterases inhibition for all species.	Valid	Partially valid	Partially valid
124	4	AChE inhibitor (carbamate/thiocarbamate)	54886	82560-54-1	Benfuracarb	CCOC(=O)CCN(C(C)C)SN(C)C(=O)OC1=CC=CC2=C1OC(C2)(C)C	MechoA 6.1: Acetylcholinesterase inhibition for animals & probably other esterases inhibition for all species.	ND	https://apps.who.int/iris/bitstream/handle/10665/38687/9241542640-eng.pdf	Partially valid	4	MechoA 6.1: Acetylcholinesterase inhibition for animals & probably other esterases inhibition for all species.	Valid	Partially valid	Partially valid
125	4	AChE inhibitor (carbamate/thiocarbamate)	165365087	77104-00-8	1,10-Bis[N-(3-dimethylcarbamoxy-α-picolyl)-N-ethyl-N-methylammonio]decane-2,9-dione dibromide	CC[N+](C)(CC1=C(C=CC=N1)OC(=O)N(C)C)CC(=O)CCCCCCC(=O)C[N+](C)(CC)CC2=C(C=CC=N2)OC(=O)N(C)C.[Br-].[Br-]	MechoA 6.1: Acetylcholinesterase inhibition for animals & probably other esterases inhibition for all species.	ND	Chemical Weapons Convention, 7 June 2020, www.opcw.org	Partially valid	4	MechoA 6.1: Acetylcholinesterase inhibition for animals & probably other esterases inhibition for all species.	Valid	Partially valid	Partially valid
126	4	AChE inhibitor (carbamate/thiocarbamate)	165365094	77104-62-2	1-[N,N-dimethyl-N-(2-hydroxy)ethylammonio]-10-[N-(3-dimethylcarbamoxy-α-picolinyl)-N,N-dimethylammonio]decane dibromide	CN(C)C(=O)OC1=C(N=CC=C1)C[N+](C)(C)CCCCCCCCCC[N+](C)(C)CCO.[Br-].[Br-]	MechoA 6.1: Acetylcholinesterase inhibition for animals & probably other esterases inhibition for all species.	ND	Chemical Weapons Convention, 7 June 2020, www.opcw.org	Partially valid	4	MechoA 6.1: Acetylcholinesterase inhibition for animals & probably other esterases inhibition for all species.	Valid	Partially valid	Partially valid
127	4	AChE inhibitor (carbamate/thiocarbamate)	4456	59-99-4	Neostigmine	CN(C)C(=O)OC1=CC=CC(=C1)[N+](C)(C)C	MechoA 6.1: Acetylcholinesterase inhibition for animals & probably other esterases inhibition for all species.	ND	https://go.drugbank.com/drugs/DB01400 G.A. Neely, S. Sabir, A. Kohli, Neostigmine, in: StatPearls, StatPearls Publishing, Treasure Island (FL), 2024. http://www.ncbi.nlm.nih.gov/books/NBK470596/ (accessed April 15, 2024).	Partially valid	4	MechoA 6.1: Acetylcholinesterase inhibition for animals & probably other esterases inhibition for all species.	Valid	Partially valid	Partially valid
128	4	AChE inhibitor (carbamate/thiocarbamate)	19887	17752-10-2	N,N,N-Trimethyl-3-[(methylcarbamoyl)oxy]anilinium	CNC(=O)Oc1cc([N+](C)(C)C)ccc1	MechoA 6.1: Acetylcholinesterase inhibition for animals & probably other esterases inhibition for all species.	ND	NA	Unknown	4	MechoA 6.1: Acetylcholinesterase inhibition for animals & probably other esterases inhibition for all species.	Valid	Valid a priori	Valid a priori
129	5	pyrethroid	6436606	101007-06-1	Acrinathrin	CC1([C@H]([C@H]1C(=O)O[C@H](C#N)C2=CC(=CC=C2)OC3=CC=CC=C3)/C=C\C(=O)OC(C(F)(F)F)C(F)(F)F)C	MechoA an6.2 & 2.1: keeping the voltage-gated sodium channels open and the GABAergic chloride channels closed, maintaining the nerve signal, inhibition of Ca-ATPase or Ca-Mg-ATPase, disturbance of calcium regulation for animals & enzymatic hydrolysis to acid and alcohol + narcosis of the parent compound, for all species.	ND	Mode of Action Classification, Insecticide Resistance Management, IRAC. (n.d.). https://irac-online.org/mode-of-action/classification-online/ (accessed September 18, 2023).	Partially valid	5	MechoA an6.2 & 2.1: keeping the voltage-gated sodium channels open and the GABAergic chloride channels closed, maintaining the nerve signal, inhibition of Ca-ATPase or Ca-Mg-ATPase, disturbance of calcium regulation for animals & enzymatic hydrolysis to acid and alcohol + narcosis of the parent compound, for all species.	Valid	Partially valid	Partially valid
130	5	pyrethroid	5053	10453-86-8	resmethrin	CC(C)=CC1C(C1(C)C)C(=O)OCc2cc(oc2)Cc3ccccc3	MechoA an6.2 & 2.1: keeping the voltage-gated sodium channels open and the GABAergic chloride channels closed, maintaining the nerve signal, inhibition of Ca-ATPase or Ca-Mg-ATPase, disturbance of calcium regulation for animals & enzymatic hydrolysis to acid and alcohol + narcosis of the parent compound, for all species.	keeps sodium channels open in the nerves, fish neurotoxicity	D. Jackson, B. Luukinen, K. Buhl, D. Stone, Resmethrin Technical Fact Sheet - National Pesticide Information Center, (2008). http://npic.orst.edu/factsheets/archive/ResTech.html (accessed February 10, 2016).	Partially valid	5	MechoA an6.2 & 2.1: keeping the voltage-gated sodium channels open and the GABAergic chloride channels closed, maintaining the nerve signal, inhibition of Ca-ATPase or Ca-Mg-ATPase, disturbance of calcium regulation for animals & enzymatic hydrolysis to acid and alcohol + narcosis of the parent compound, for all species.	Valid	Partially valid	Partially valid
131	5	pyrethroid	162381	28434-01-7	Bioresmethrin	CC(=C[C@@H]1[C@H](C1(C)C)C(=O)OCC2=COC(=C2)CC3=CC=CC=C3)C	MechoA an6.2 & 2.1: keeping the voltage-gated sodium channels open and the GABAergic chloride channels closed, maintaining the nerve signal, inhibition of Ca-ATPase or Ca-Mg-ATPase, disturbance of calcium regulation for animals & enzymatic hydrolysis to acid and alcohol + narcosis of the parent compound, for all species.	ND	Mode of Action Classification, Insecticide Resistance Management, IRAC. (n.d.). https://irac-online.org/mode-of-action/classification-online/ (accessed September 18, 2023).	Partially valid	5	MechoA an6.2 & 2.1: keeping the voltage-gated sodium channels open and the GABAergic chloride channels closed, maintaining the nerve signal, inhibition of Ca-ATPase or Ca-Mg-ATPase, disturbance of calcium regulation for animals & enzymatic hydrolysis to acid and alcohol + narcosis of the parent compound, for all species.	Valid	Partially valid	Partially valid
132	5	pyrethroid	2912	52315-07-8	cypermethrin	ClC(Cl)=CC(C1(C)C)C1C(=O)OC(C#N)c2cc(ccc2)Oc3ccccc3	MechoA an6.2 & 2.1: keeping the voltage-gated sodium channels open and the GABAergic chloride channels closed, maintaining the nerve signal, inhibition of Ca-ATPase or Ca-Mg-ATPase, disturbance of calcium regulation for animals & enzymatic hydrolysis to acid and alcohol + narcosis of the parent compound, for all species.	ND	H. Kaneko, Pyrethroid Chemistry and Metabolism, in: Hayes’ Handbook of Pesticide Toxicology, Elsevier, 2010: pp. 1635–1664. https://doi.org/10.1016/B978-0-12-374367-1.00076-8.	Partially valid	5	MechoA an6.2 & 2.1: keeping the voltage-gated sodium channels open and the GABAergic chloride channels closed, maintaining the nerve signal, inhibition of Ca-ATPase or Ca-Mg-ATPase, disturbance of calcium regulation for animals & enzymatic hydrolysis to acid and alcohol + narcosis of the parent compound, for all species.	Valid	Partially valid	Partially valid
133	5	pyrethroid	40585	52918-63-5	Deltamethrin	CC1([C@H]([C@H]1C(=O)O[C@H](C#N)C2=CC(=CC=C2)OC3=CC=CC=C3)C=C(Br)Br)C	MechoA an6.2 & 2.1: keeping the voltage-gated sodium channels open and the GABAergic chloride channels closed, maintaining the nerve signal, inhibition of Ca-ATPase or Ca-Mg-ATPase, disturbance of calcium regulation for animals & enzymatic hydrolysis to acid and alcohol + narcosis of the parent compound, for all species.	ND	D.M. Soderlund, Toxicology and Mode of Action of Pyrethroid Insecticides, in: Hayes’ Handbook of Pesticide Toxicology, Elsevier, 2010: pp. 1665–1686. https://doi.org/10.1016/B978-0-12-374367-1.00077-X.	Partially valid	5	MechoA an6.2 & 2.1: keeping the voltage-gated sodium channels open and the GABAergic chloride channels closed, maintaining the nerve signal, inhibition of Ca-ATPase or Ca-Mg-ATPase, disturbance of calcium regulation for animals & enzymatic hydrolysis to acid and alcohol + narcosis of the parent compound, for all species.	Valid	Partially valid	Partially valid
134	5	pyrethroid	6434488	54406-48-3	Empenthrin [(EZ)-(1R)-isomer]	CC/C=C(\C)/C(C#C)OC(=O)C1C(C1(C)C)C=C(C)C	MechoA an6.2 & 2.1: keeping the voltage-gated sodium channels open and the GABAergic chloride channels closed, maintaining the nerve signal, inhibition of Ca-ATPase or Ca-Mg-ATPase, disturbance of calcium regulation for animals & enzymatic hydrolysis to acid and alcohol + narcosis of the parent compound, for all species.	ND	Mode of Action Classification, Insecticide Resistance Management, IRAC. (n.d.). https://irac-online.org/mode-of-action/classification-online/ (accessed September 18, 2023).	Partially valid	5	MechoA an6.2 & 2.1: keeping the voltage-gated sodium channels open and the GABAergic chloride channels closed, maintaining the nerve signal, inhibition of Ca-ATPase or Ca-Mg-ATPase, disturbance of calcium regulation for animals & enzymatic hydrolysis to acid and alcohol + narcosis of the parent compound, for all species.	Valid	Partially valid	Partially valid
135	5	pyrethroid	11442	584-79-2	Allethrin	CC1=C(C(=O)CC1OC(=O)C2C(C2(C)C)C=C(C)C)CC=C	MechoA an6.2 & 2.1: keeping the voltage-gated sodium channels open and the GABAergic chloride channels closed, maintaining the nerve signal, inhibition of Ca-ATPase or Ca-Mg-ATPase, disturbance of calcium regulation for animals & enzymatic hydrolysis to acid and alcohol + narcosis of the parent compound, for all species.	ND	H. Kaneko, Pyrethroid Chemistry and Metabolism, in: Hayes’ Handbook of Pesticide Toxicology, Elsevier, 2010: pp. 1635–1664. https://doi.org/10.1016/B978-0-12-374367-1.00076-8.	Partially valid	5	MechoA an6.2 & 2.1: keeping the voltage-gated sodium channels open and the GABAergic chloride channels closed, maintaining the nerve signal, inhibition of Ca-ATPase or Ca-Mg-ATPase, disturbance of calcium regulation for animals & enzymatic hydrolysis to acid and alcohol + narcosis of the parent compound, for all species.	Valid	Partially valid	Partially valid
136	5	pyrethroid	5281873	68085-85-8	Cyhalothrin	CC1(C(C1C(=O)OC(C#N)C2=CC(=CC=C2)OC3=CC=CC=C3)/C=C(/C(F)(F)F)\Cl)C	MechoA an6.2 & 2.1: keeping the voltage-gated sodium channels open and the GABAergic chloride channels closed, maintaining the nerve signal, inhibition of Ca-ATPase or Ca-Mg-ATPase, disturbance of calcium regulation for animals & enzymatic hydrolysis to acid and alcohol + narcosis of the parent compound, for all species.	ND	D.M. Soderlund, Toxicology and Mode of Action of Pyrethroid Insecticides, in: Hayes’ Handbook of Pesticide Toxicology, Elsevier, 2010: pp. 1665–1686. https://doi.org/10.1016/B978-0-12-374367-1.00077-X.	Partially valid	5	MechoA an6.2 & 2.1: keeping the voltage-gated sodium channels open and the GABAergic chloride channels closed, maintaining the nerve signal, inhibition of Ca-ATPase or Ca-Mg-ATPase, disturbance of calcium regulation for animals & enzymatic hydrolysis to acid and alcohol + narcosis of the parent compound, for all species.	Valid	Partially valid	Partially valid
137	5	pyrethroid	104926	68359-37-5	Cyfluthrin	CC1(C(C1C(=O)OC(C#N)C2=CC(=C(C=C2)F)OC3=CC=CC=C3)C=C(Cl)Cl)C	MechoA an6.2 & 2.1: keeping the voltage-gated sodium channels open and the GABAergic chloride channels closed, maintaining the nerve signal, inhibition of Ca-ATPase or Ca-Mg-ATPase, disturbance of calcium regulation for animals & enzymatic hydrolysis to acid and alcohol + narcosis of the parent compound, for all species.	ND	D.M. Soderlund, Toxicology and Mode of Action of Pyrethroid Insecticides, in: Hayes’ Handbook of Pesticide Toxicology, Elsevier, 2010: pp. 1665–1686. https://doi.org/10.1016/B978-0-12-374367-1.00077-X.	Partially valid	5	MechoA an6.2 & 2.1: keeping the voltage-gated sodium channels open and the GABAergic chloride channels closed, maintaining the nerve signal, inhibition of Ca-ATPase or Ca-Mg-ATPase, disturbance of calcium regulation for animals & enzymatic hydrolysis to acid and alcohol + narcosis of the parent compound, for all species.	Valid	Partially valid	Partially valid
138	5	pyrethroid	83975	7696-12-0	Tetramethrin [(1R)-isomers]	CC(C)=C[C@@H]1[C@@H](C(=O)OCN2C(=O)C3CCCCC=3C2=O)C1(C)C	MechoA an6.2 & 2.1: keeping the voltage-gated sodium channels open and the GABAergic chloride channels closed, maintaining the nerve signal, inhibition of Ca-ATPase or Ca-Mg-ATPase, disturbance of calcium regulation for animals & enzymatic hydrolysis to acid and alcohol + narcosis of the parent compound, for all species.	ND	https://archive.epa.gov/pesticides/reregistration/web/pdf/tetramethrin-revised-red.pdf	Partially valid	5	MechoA an6.2 & 2.1: keeping the voltage-gated sodium channels open and the GABAergic chloride channels closed, maintaining the nerve signal, inhibition of Ca-ATPase or Ca-Mg-ATPase, disturbance of calcium regulation for animals & enzymatic hydrolysis to acid and alcohol + narcosis of the parent compound, for all species.	Valid	Partially valid	Partially valid
139	5	pyrethroid	11534837	79538-32-2	tefluthrin	FC(F)(F)C(Cl)=CC(C1(C)C)C1C(=O)OCc2c(F)c(F)c(C)c(F)c2F	MechoA an6.2 & 2.1: keeping the voltage-gated sodium channels open and the GABAergic chloride channels closed, maintaining the nerve signal, inhibition of Ca-ATPase or Ca-Mg-ATPase, disturbance of calcium regulation for animals & enzymatic hydrolysis to acid and alcohol + narcosis of the parent compound, for all species.	ND	Mode of Action Classification, Insecticide Resistance Management, IRAC. (n.d.). https://irac-online.org/mode-of-action/classification-online/ (accessed September 18, 2023).	Partially valid	5	MechoA an6.2 & 2.1: keeping the voltage-gated sodium channels open and the GABAergic chloride channels closed, maintaining the nerve signal, inhibition of Ca-ATPase or Ca-Mg-ATPase, disturbance of calcium regulation for animals & enzymatic hydrolysis to acid and alcohol + narcosis of the parent compound, for all species.	Valid	Partially valid	Partially valid
140	5	pyrethroid	6442842	82657-04-3	Bifenthrin	CC1=C(C=CC=C1C2=CC=CC=C2)COC(=O)[C@@H]3[C@@H](C3(C)C)/C=C(/C(F)(F)F)\Cl	MechoA an6.2 & 2.1: keeping the voltage-gated sodium channels open and the GABAergic chloride channels closed, maintaining the nerve signal, inhibition of Ca-ATPase or Ca-Mg-ATPase, disturbance of calcium regulation for animals & enzymatic hydrolysis to acid and alcohol + narcosis of the parent compound, for all species.	ND	D.M. Soderlund, Toxicology and Mode of Action of Pyrethroid Insecticides, in: Hayes’ Handbook of Pesticide Toxicology, Elsevier, 2010: pp. 1665–1686. https://doi.org/10.1016/B978-0-12-374367-1.00077-X.	Partially valid	5	MechoA an6.2 & 2.1: keeping the voltage-gated sodium channels open and the GABAergic chloride channels closed, maintaining the nerve signal, inhibition of Ca-ATPase or Ca-Mg-ATPase, disturbance of calcium regulation for animals & enzymatic hydrolysis to acid and alcohol + narcosis of the parent compound, for all species.	Valid	Partially valid	Partially valid
141	5	pyrethroid	9839306		Prallethrin	CC1=C(C(=O)CC1OC(=O)C2C(C2(C)C)C=C(C)C)CC#C	MechoA an6.2 & 2.1: keeping the voltage-gated sodium channels open and the GABAergic chloride channels closed, maintaining the nerve signal, inhibition of Ca-ATPase or Ca-Mg-ATPase, disturbance of calcium regulation for animals & enzymatic hydrolysis to acid and alcohol + narcosis of the parent compound, for all species.	ND	NA	Unknown	5	MechoA an6.2 & 2.1: keeping the voltage-gated sodium channels open and the GABAergic chloride channels closed, maintaining the nerve signal, inhibition of Ca-ATPase or Ca-Mg-ATPase, disturbance of calcium regulation for animals & enzymatic hydrolysis to acid and alcohol + narcosis of the parent compound, for all species.	Valid	Valid a priori	Valid a priori
142	6	Pyrethroid (etofenprox-like)	92430	105024-66-6	silafluofen	CCOC1=CC=C(C=C1)[Si](C)(C)CCCC2=CC(=C(C=C2)F)OC3=CC=CC=C3	MechoA an6.2 & 1.1: keeping the voltage-gated sodium channels open and the GABAergic chloride channels closed, maintaining the nerve signal, inhibition of Ca-ATPase or Ca-Mg-ATPase, disturbance of calcium regulation for animals & non-polar narcosis for all species.	ND	Mode of Action Classification, Insecticide Resistance Management, IRAC. (n.d.). https://irac-online.org/mode-of-action/classification-online/ (accessed September 18, 2023).	Partially valid	6	MechoA an6.2 & 1.1: keeping the voltage-gated sodium channels open and the GABAergic chloride channels closed, maintaining the nerve signal, inhibition of Ca-ATPase or Ca-Mg-ATPase, disturbance of calcium regulation for animals & non-polar narcosis for all species.	Valid	Partially valid	Partially valid
143	6	Pyrethroid (etofenprox-like)	10140464	111872-58-3	halfenprox	CC(C)(COCC1=CC(=CC=C1)OC2=CC=CC=C2)C3=CC=C(C=C3)OC(F)(F)Br	MechoA an6.2 & 1.1: keeping the voltage-gated sodium channels open and the GABAergic chloride channels closed, maintaining the nerve signal, inhibition of Ca-ATPase or Ca-Mg-ATPase, disturbance of calcium regulation for animals & non-polar narcosis for all species.	ND	Mode of Action Classification, Insecticide Resistance Management, IRAC. (n.d.). https://irac-online.org/mode-of-action/classification-online/ (accessed September 18, 2023).	Partially valid	6	MechoA an6.2 & 1.1: keeping the voltage-gated sodium channels open and the GABAergic chloride channels closed, maintaining the nerve signal, inhibition of Ca-ATPase or Ca-Mg-ATPase, disturbance of calcium regulation for animals & non-polar narcosis for all species.	Valid	Partially valid	Partially valid
144	6	Pyrethroid (etofenprox-like)	71245	80844-07-1	Etofenprox	CCOC1=CC=C(C=C1)C(C)(C)COCC2=CC(=CC=C2)OC3=CC=CC=C3	MechoA an6.2 & 1.1: keeping the voltage-gated sodium channels open and the GABAergic chloride channels closed, maintaining the nerve signal, inhibition of Ca-ATPase or Ca-Mg-ATPase, disturbance of calcium regulation for animals & non-polar narcosis for all species.	ND	D.M. Soderlund, Toxicology and Mode of Action of Pyrethroid Insecticides, in: Hayes’ Handbook of Pesticide Toxicology, Elsevier, 2010: pp. 1665–1686. https://doi.org/10.1016/B978-0-12-374367-1.00077-X.	Partially valid	6	MechoA an6.2 & 1.1: keeping the voltage-gated sodium channels open and the GABAergic chloride channels closed, maintaining the nerve signal, inhibition of Ca-ATPase or Ca-Mg-ATPase, disturbance of calcium regulation for animals & non-polar narcosis for all species.	Valid	Partially valid	Partially valid
145	7	Pyrethroid (fenvalerate-like)	16722122	160791-64-0	Brofluthrinate	CC(C)C(C1=CC=C(C=C1)OC(F)F)C(=O)OC(C#N)C2=CC(=CC=C2)OC3=CC=C(C=C3)Br	MechoA an6.2 & 2.1: keeping the voltage-gated sodium channels open and the GABAergic chloride channels closed, maintaining the nerve signal, inhibition of Ca-ATPase or Ca-Mg-ATPase, disturbance of calcium regulation for animals & enzymatic hydrolysis to acid and alcohol + narcosis of the parent compound, for all species.	ND	K.A. Lewis, J. Tzilivakis, D.J. Warner, A. Green, An international database for pesticide risk assessments and management, Human and Ecological Risk Assessment: An International Journal 22 (2016) 1050–1064. https://doi.org/10.1080/10807039.2015.1133242.	Partially valid	7	MechoA an6.2 & 2.1: keeping the voltage-gated sodium channels open and the GABAergic chloride channels closed, maintaining the nerve signal, inhibition of Ca-ATPase or Ca-Mg-ATPase, disturbance of calcium regulation for animals & enzymatic hydrolysis to acid and alcohol + narcosis of the parent compound, for all species.	Valid	Partially valid	Partially valid
146	7	Pyrethroid (fenvalerate-like)	3347	51630-58-1	fenvalerate	CC(C)C(C1=CC=C(C=C1)Cl)C(=O)OC(C#N)C2=CC(=CC=C2)OC3=CC=CC=C3	MechoA an6.2 & 2.1: keeping the voltage-gated sodium channels open and the GABAergic chloride channels closed, maintaining the nerve signal, inhibition of Ca-ATPase or Ca-Mg-ATPase, disturbance of calcium regulation for animals & enzymatic hydrolysis to acid and alcohol + narcosis of the parent compound, for all species.	ND	H. Kaneko, Pyrethroid Chemistry and Metabolism, in: Hayes’ Handbook of Pesticide Toxicology, Elsevier, 2010: pp. 1635–1664. https://doi.org/10.1016/B978-0-12-374367-1.00076-8.	Partially valid	7	MechoA an6.2 & 2.1: keeping the voltage-gated sodium channels open and the GABAergic chloride channels closed, maintaining the nerve signal, inhibition of Ca-ATPase or Ca-Mg-ATPase, disturbance of calcium regulation for animals & enzymatic hydrolysis to acid and alcohol + narcosis of the parent compound, for all species.	Valid	Partially valid	Partially valid
147	7	Pyrethroid (fenvalerate-like)	10342051	66230-04-4	Esfenvalerate	CC(C)[C@@H](C1=CC=C(C=C1)Cl)C(=O)O[C@H](C#N)C2=CC(=CC=C2)OC3=CC=CC=C3	MechoA an6.2 & 2.1: keeping the voltage-gated sodium channels open and the GABAergic chloride channels closed, maintaining the nerve signal, inhibition of Ca-ATPase or Ca-Mg-ATPase, disturbance of calcium regulation for animals & enzymatic hydrolysis to acid and alcohol + narcosis of the parent compound, for all species.	ND	H. Kaneko, Pyrethroid Chemistry and Metabolism, in: Hayes’ Handbook of Pesticide Toxicology, Elsevier, 2010: pp. 1635–1664. https://doi.org/10.1016/B978-0-12-374367-1.00076-8.|European Food Safety Authority, Conclusion on the peer review of the pesticide risk assessment of the active substance esfenvalerate, EFS2 12 (2014). https://doi.org/10.2903/j.efsa.2014.3873.	Partially valid	7	MechoA an6.2 & 2.1: keeping the voltage-gated sodium channels open and the GABAergic chloride channels closed, maintaining the nerve signal, inhibition of Ca-ATPase or Ca-Mg-ATPase, disturbance of calcium regulation for animals & enzymatic hydrolysis to acid and alcohol + narcosis of the parent compound, for all species.	Valid	Partially valid	Partially valid
148	7	Pyrethroid (fenvalerate-like)	50516	69409-94-5	fluvalinate	CC(C)C(C(=O)OC(C#N)C1=CC(=CC=C1)OC2=CC=CC=C2)NC3=C(C=C(C=C3)C(F)(F)F)Cl	MechoA an6.2 & 2.1: keeping the voltage-gated sodium channels open and the GABAergic chloride channels closed, maintaining the nerve signal, inhibition of Ca-ATPase or Ca-Mg-ATPase, disturbance of calcium regulation for animals & enzymatic hydrolysis to acid and alcohol + narcosis of the parent compound, for all species.	ND	H. Kaneko, Pyrethroid Chemistry and Metabolism, in: Hayes’ Handbook of Pesticide Toxicology, Elsevier, 2010: pp. 1635–1664. https://doi.org/10.1016/B978-0-12-374367-1.00076-8.	Partially valid	7	MechoA an6.2 & 2.1: keeping the voltage-gated sodium channels open and the GABAergic chloride channels closed, maintaining the nerve signal, inhibition of Ca-ATPase or Ca-Mg-ATPase, disturbance of calcium regulation for animals & enzymatic hydrolysis to acid and alcohol + narcosis of the parent compound, for all species.	Valid	Partially valid	Partially valid
149	7	Pyrethroid (fenvalerate-like)	50980	70124-77-5	flucythrinate	CC(C)C(C1=CC=C(C=C1)OC(F)F)C(=O)OC(C#N)C2=CC(=CC=C2)OC3=CC=CC=C3	MechoA an6.2 & 2.1: keeping the voltage-gated sodium channels open and the GABAergic chloride channels closed, maintaining the nerve signal, inhibition of Ca-ATPase or Ca-Mg-ATPase, disturbance of calcium regulation for animals & enzymatic hydrolysis to acid and alcohol + narcosis of the parent compound, for all species.	ND	H. Kaneko, Pyrethroid Chemistry and Metabolism, in: Hayes’ Handbook of Pesticide Toxicology, Elsevier, 2010: pp. 1635–1664. https://doi.org/10.1016/B978-0-12-374367-1.00076-8.	Partially valid	7	MechoA an6.2 & 2.1: keeping the voltage-gated sodium channels open and the GABAergic chloride channels closed, maintaining the nerve signal, inhibition of Ca-ATPase or Ca-Mg-ATPase, disturbance of calcium regulation for animals & enzymatic hydrolysis to acid and alcohol + narcosis of the parent compound, for all species.	Valid	Partially valid	Partially valid
150	8	polychloride alicyclic	3224	115-29-7	endosulfan	C1C2C(COS(=O)O1)C3(C(=C(C2(C3(Cl)Cl)Cl)Cl)Cl)Cl	MechoA an6.2 & 1.1: keeping the GABAergic chloride channels closed (binding at the picrotoxinin site), maintaining the nerve signal, for animals & non-polar narcosis for all species.	ND	P.N. Lohstroh, S.E. Koshlukova, Cyclodienes, in: Reference Module in Biomedical Sciences, Elsevier, 2023. https://doi.org/10.1016/B978-0-12-824315-2.00569-8.	Partially valid	8	MechoA an6.2 & 1.1: keeping the GABAergic chloride channels closed (binding at the picrotoxinin site), maintaining the nerve signal, for animals & non-polar narcosis for all species.	Valid	Partially valid	Partially valid
151	8	polychloride alicyclic	299	143-50-0	kepone/chlordecone	C1(=O)C2(C3(C4(C1(C5(C2(C3(C(C45Cl)(Cl)Cl)Cl)Cl)Cl)Cl)Cl)Cl)Cl	MechoA an6.2 & 1.1: keeping the GABAergic chloride channels closed (binding at the picrotoxinin site), maintaining the nerve signal, for animals & non-polar narcosis for all species.	ND	K.A. Lewis, J. Tzilivakis, D.J. Warner, A. Green, An international database for pesticide risk assessments and management, Human and Ecological Risk Assessment: An International Journal. 22 (2016) 1050–1064. https://doi.org/10.1080/10807039.2015.1133242.	Partially valid	8	MechoA an6.2 & 1.1: keeping the GABAergic chloride channels closed (binding at the picrotoxinin site), maintaining the nerve signal, for animals & non-polar narcosis for all species.	Valid	Partially valid	Partially valid
152	8	polychloride alicyclic	98311	1782-06-5	Cloran; Chloran	C1C2C(CC3C1C4(C(=C(C3(C4(Cl)Cl)Cl)Cl)Cl)Cl)C(=O)OC2=O	MechoA an6.2 & 1.1: keeping the GABAergic chloride channels closed (binding at the picrotoxinin site), maintaining the nerve signal, for animals & non-polar narcosis for all species.	ND	N. Khanjani, J.L. Hoving, A.B. Forbes, M.R. Sim, Systematic Review and Meta-analysis of Cyclodiene Insecticides and Breast Cancer, Journal of Environmental Science and Health, Part C. 25 (2007) 23–52. https://doi.org/10.1080/10590500701201711.	Partially valid	8	MechoA an6.2 & 1.1: keeping the GABAergic chloride channels closed (binding at the picrotoxinin site), maintaining the nerve signal, for animals & non-polar narcosis for all species.	Valid	Partially valid	Partially valid
153	8	polychloride alicyclic	16945	2385-85-5	mirex	C12(C3(C4(C5(C3(C(C1(C5(C2(C4(Cl)Cl)Cl)Cl)Cl)(Cl)Cl)Cl)Cl)Cl)Cl)Cl	MechoA an6.2 & 1.1: keeping the GABAergic chloride channels closed (binding at the picrotoxinin site), maintaining the nerve signal, for animals & non-polar narcosis for all species.	ND	M. Friend, J.C. Franson, Chlorinated hydrocarbon insecticides, U.S. Geological Survey, 1999. https://pubs.usgs.gov/publication/2001089 (accessed October 2, 2023).	Partially valid	8	MechoA an6.2 & 1.1: keeping the GABAergic chloride channels closed (binding at the picrotoxinin site), maintaining the nerve signal, for animals & non-polar narcosis for all species.	Valid	Partially valid	Partially valid
154	8	polychloride alicyclic	9271	297-78-9	telodrin	C12C(C(OC1Cl)Cl)C3(C(=C(C2(C3(Cl)Cl)Cl)Cl)Cl)Cl	MechoA an6.2 & 1.1: keeping the GABAergic chloride channels closed (binding at the picrotoxinin site), maintaining the nerve signal, for animals & non-polar narcosis for all species.	ND	S.E. Koshlukova, N.R. Reed, Cyclodienes, in: P. Wexler (Ed.), Encyclopedia of Toxicology (Third Edition), Academic Press, Oxford, 2014: pp. 1100–1102. https://doi.org/10.1016/B978-0-12-386454-3.00118-4.	Partially valid	8	MechoA an6.2 & 1.1: keeping the GABAergic chloride channels closed (binding at the picrotoxinin site), maintaining the nerve signal, for animals & non-polar narcosis for all species.	Valid	Partially valid	Partially valid
155	8	polychloride alicyclic	12310947	309-00-2	Aldrin	C1[C@@H]2C=C[C@H]1[C@H]3[C@@H]2[C@]4(C(=C([C@@]3(C4(Cl)Cl)Cl)Cl)Cl)Cl	MechoA an6.2 & 1.1: keeping the GABAergic chloride channels closed (binding at the picrotoxinin site), maintaining the nerve signal, for animals & non-polar narcosis for all species.	ND	N.R.C. (US) C. on Toxicology, ALDRIN/DIELDRIN, in: An Assessment of the Health Risks of Seven Pesticides Used for Termite Control, National Academies Press (US), 1982. https://www.ncbi.nlm.nih.gov/books/NBK217623/ (accessed October 2, 2023).	Partially valid	8	MechoA an6.2 & 1.1: keeping the GABAergic chloride channels closed (binding at the picrotoxinin site), maintaining the nerve signal, for animals & non-polar narcosis for all species.	Valid	Partially valid	Partially valid
156	8	polychloride alicyclic	727	319-84-6	lindane	C1(C(C(C(C(C1Cl)Cl)Cl)Cl)Cl)Cl	MechoA an6.2 & 1.1: keeping the GABAergic chloride channels closed (binding at the picrotoxinin site), maintaining the nerve signal, for animals & non-polar narcosis for all species.	ND	W.M. Caudle, Chapter 14 - Occupational exposures and parkinsonism, in: M. Lotti, M.L. Bleecker (Eds.), Handbook of Clinical Neurology, Elsevier, 2015: pp. 225–239. https://doi.org/10.1016/B978-0-444-62627-1.00013-5.|J.R. Coats, Mechanisms of toxic action and structure-activity relationships for organochlorine and synthetic pyrethroid insecticides., Environ Health Perspect. 87 (1990) 255–262.	Partially valid	8	MechoA an6.2 & 1.1: keeping the GABAergic chloride channels closed (binding at the picrotoxinin site), maintaining the nerve signal, for animals & non-polar narcosis for all species.	Valid	Partially valid	Partially valid
157	8	polychloride alicyclic	5993	57-74-9; 12789-03-6	chlordane	C1C2C(C(C1Cl)Cl)C3(C(=C(C2(C3(Cl)Cl)Cl)Cl)Cl)Cl	MechoA an6.2 & 1.1: keeping the GABAergic chloride channels closed (binding at the picrotoxinin site), maintaining the nerve signal, for animals & non-polar narcosis for all species.	ND	P.N. Lohstroh, S.E. Koshlukova, Cyclodienes, in: Reference Module in Biomedical Sciences, Elsevier, 2023. https://doi.org/10.1016/B978-0-12-824315-2.00569-8.	Partially valid	8	MechoA an6.2 & 1.1: keeping the GABAergic chloride channels closed (binding at the picrotoxinin site), maintaining the nerve signal, for animals & non-polar narcosis for all species.	Valid	Partially valid	Partially valid
158	8	polychloride alicyclic	969491	60-57-1	dieldrin	C1[C@@H]2[C@H]3[C@@H]([C@H]1[C@H]4[C@@H]2O4)[C@]5(C(=C([C@@]3(C5(Cl)Cl)Cl)Cl)Cl)Cl	MechoA an6.2 & 1.1: keeping the GABAergic chloride channels closed (binding at the picrotoxinin site), maintaining the nerve signal, for animals & non-polar narcosis for all species.	ND	P.N. Lohstroh, S.E. Koshlukova, Cyclodienes, in: Reference Module in Biomedical Sciences, Elsevier, 2023. https://doi.org/10.1016/B978-0-12-824315-2.00569-8.|[1] N.R.C. (US) C. on Toxicology, ALDRIN/DIELDRIN, in: An Assessment of the Health Risks of Seven Pesticides Used for Termite Control, National Academies Press (US), 1982. https://www.ncbi.nlm.nih.gov/books/NBK217623/ (accessed October 2, 20…	Partially valid	8	MechoA an6.2 & 1.1: keeping the GABAergic chloride channels closed (binding at the picrotoxinin site), maintaining the nerve signal, for animals & non-polar narcosis for all species.	Valid	Partially valid	Partially valid
159	8	polychloride alicyclic	12358480	72-20-8	endrin	C1C2C3C(C1C4C2O4)C5(C(=C(C3(C5(Cl)Cl)Cl)Cl)Cl)Cl	MechoA an6.2 & 1.1: keeping the GABAergic chloride channels closed (binding at the picrotoxinin site), maintaining the nerve signal, for animals & non-polar narcosis for all species.	ND	P.N. Lohstroh, S.E. Koshlukova, Cyclodienes, in: Reference Module in Biomedical Sciences, Elsevier, 2023. https://doi.org/10.1016/B978-0-12-824315-2.00569-8.	Partially valid	8	MechoA an6.2 & 1.1: keeping the GABAergic chloride channels closed (binding at the picrotoxinin site), maintaining the nerve signal, for animals & non-polar narcosis for all species.	Valid	Partially valid	Partially valid
160	8	polychloride alicyclic	3589	76-44-8	heptachlor	C1=CC(C2C1C3(C(=C(C2(C3(Cl)Cl)Cl)Cl)Cl)Cl)Cl	MechoA an6.2 & 1.1: keeping the GABAergic chloride channels closed (binding at the picrotoxinin site), maintaining the nerve signal, for animals & non-polar narcosis for all species.	ND	W.M. Caudle, Chapter 14 - Occupational exposures and parkinsonism, in: M. Lotti, M.L. Bleecker (Eds.), Handbook of Clinical Neurology, Elsevier, 2015: pp. 225–239. https://doi.org/10.1016/B978-0-444-62627-1.00013-5.	Partially valid	8	MechoA an6.2 & 1.1: keeping the GABAergic chloride channels closed (binding at the picrotoxinin site), maintaining the nerve signal, for animals & non-polar narcosis for all species.	Valid	Partially valid	Partially valid
161	8	polychloride alicyclic	5284469	8001-35-2	toxaphene	C=C1C(C2(C(C(C1(C2(Cl)Cl)Cl)Cl)Cl)Cl)(CCl)CCl	MechoA an6.2 & 1.1: keeping the GABAergic chloride channels closed (binding at the picrotoxinin site), maintaining the nerve signal, for animals & non-polar narcosis for all species.	ND	S.E. Koshlukova, N.R. Reed, Cyclodienes, in: P. Wexler (Ed.), Encyclopedia of Toxicology (Third Edition), Academic Press, Oxford, 2014: pp. 1100–1102. https://doi.org/10.1016/B978-0-12-386454-3.00118-4.	Partially valid	8	MechoA an6.2 & 1.1: keeping the GABAergic chloride channels closed (binding at the picrotoxinin site), maintaining the nerve signal, for animals & non-polar narcosis for all species.	Valid	Partially valid	Partially valid
162	9	phenylpyrazole	3352	120068-37-3	fipronil	C1=C(C=C(C(=C1Cl)N2C(=C(C(=N2)C#N)S(=O)C(F)(F)F)N)Cl)C(F)(F)F	MechoA an6.2 & 1.2: non-competitive antagonism of GABA-gated chloride channels, maintaining the nerve signal, for animals & polar narcosis for all species.	ND	Mode of Action Classification, Insecticide Resistance Management, IRAC. (n.d.). https://irac-online.org/mode-of-action/classification-online/ (accessed September 18, 2023).	Partially valid	9	MechoA an6.2 & 1.2: non-competitive antagonism of GABA-gated chloride channels, maintaining the nerve signal, for animals & polar narcosis for all species.	Valid	Partially valid	Partially valid
163	9	phenylpyrazole	135564977	145767-97-1	vaniliprole	COC1=C(C=CC(=C1)/C=N/C2=C(C(=NN2C3=C(C=C(C=C3Cl)C(F)(F)F)Cl)C#N)SC(F)(F)F)O	MechoA an6.2 & 1.2: non-competitive antagonism of GABA-gated chloride channels, maintaining the nerve signal, for animals & polar narcosis for all species.	ND	S.M. Bessette, Pesticidal methods and compositions for modulating gaba receptors, US20100144888A1, 2010. https://patents.google.com/patent/US20100144888A1/en (accessed October 2, 2023).	Partially valid	9	MechoA an6.2 & 1.2: non-competitive antagonism of GABA-gated chloride channels, maintaining the nerve signal, for animals & polar narcosis for all species.	Valid	Partially valid	Partially valid
164	9	phenylpyrazole	9930667	181587-01-9	ethiprole	CCS(=O)C1=C(N(N=C1C#N)C2=C(C=C(C=C2Cl)C(F)(F)F)Cl)N	MechoA an6.2 & 1.2: non-competitive antagonism of GABA-gated chloride channels, maintaining the nerve signal, for animals & polar narcosis for all species.	ND	Mode of Action Classification, Insecticide Resistance Management, IRAC. (n.d.). https://irac-online.org/mode-of-action/classification-online/ (accessed September 18, 2023).	Partially valid	9	MechoA an6.2 & 1.2: non-competitive antagonism of GABA-gated chloride channels, maintaining the nerve signal, for animals & polar narcosis for all species.	Valid	Partially valid	Partially valid
165	9	phenylpyrazole	11069398	209861-58-5	acetoprole	CC(=O)C1=NN(C(=C1S(=O)C)N)C2=C(C=C(C=C2Cl)C(F)(F)F)Cl	MechoA an6.2 & 1.2: non-competitive antagonism of GABA-gated chloride channels, maintaining the nerve signal, for animals & polar narcosis for all species.	ND	S.M. Bessette, Pesticidal methods and compositions for modulating gaba receptors, US20100144888A1, 2010. https://patents.google.com/patent/US20100144888A1/en (accessed October 2, 2023).	Partially valid	9	MechoA an6.2 & 1.2: non-competitive antagonism of GABA-gated chloride channels, maintaining the nerve signal, for animals & polar narcosis for all species.	Valid	Partially valid	Partially valid
166	9	phenylpyrazole	15544671	315208-17-4	pyrafluprole	C1=CN=C(C=N1)CNC2=C(C(=NN2C3=C(C=C(C=C3Cl)C(F)(F)F)Cl)C#N)SCF	MechoA an6.2 & 1.2: non-competitive antagonism of GABA-gated chloride channels, maintaining the nerve signal, for animals & polar narcosis for all species.	ND	S.M. Bessette, Pesticidal methods and compositions for modulating gaba receptors, US20100144888A1, 2010. https://patents.google.com/patent/US20100144888A1/en (accessed October 2, 2023).	Partially valid	9	MechoA an6.2 & 1.2: non-competitive antagonism of GABA-gated chloride channels, maintaining the nerve signal, for animals & polar narcosis for all species.	Valid	Partially valid	Partially valid
167	9	phenylpyrazole	12056859	394730-71-3	Pyriprole	C1=CC=NC(=C1)CNC2=C(C(=NN2C3=C(C=C(C=C3Cl)C(F)(F)F)Cl)C#N)SC(F)F	MechoA an6.2 & 1.2: non-competitive antagonism of GABA-gated chloride channels, maintaining the nerve signal, for animals & polar narcosis for all species.	ND	EMA, Prac-tic, European Medicines Agency. (2018). https://www.ema.europa.eu/en/medicines/veterinary/EPAR/prac-tic (accessed October 2, 2023).	Partially valid	9	MechoA an6.2 & 1.2: non-competitive antagonism of GABA-gated chloride channels, maintaining the nerve signal, for animals & polar narcosis for all species.	Valid	Partially valid	Partially valid
168	9	phenylpyrazole	56841657	704886-18-0	flufiprole	CC(=C)CNC1=C(C(=NN1C2=C(C=C(C=C2Cl)C(F)(F)F)Cl)C#N)S(=O)C(F)(F)F	MechoA an6.2 & 1.2: non-competitive antagonism of GABA-gated chloride channels, maintaining the nerve signal, for animals & polar narcosis for all species.	ND	Q.-T. Huang, C.-W. Sheng, J. Jiang, T. Tang, Z.-Q. Jia, Z.-J. Han, C.-Q. Zhao, Interaction of insecticides with heteromeric GABA-gated chloride channels from zebrafish Danio rerio (Hamilton), J Hazard Mater. 366 (2019) 643–650. https://doi.org/10.1016/j.jhazmat.2018.11.085.	Partially valid	9	MechoA an6.2 & 1.2: non-competitive antagonism of GABA-gated chloride channels, maintaining the nerve signal, for animals & polar narcosis for all species.	Valid	Partially valid	Partially valid
169	9	phenylpyrazole	11236633	856225-89-3	sisapronil	C1C(C1(F)F)(C2=C(N(N=C2C#N)C3=C(C=C(C=C3Cl)C(F)(F)F)Cl)N)C(F)(F)F	MechoA an6.2 & 1.2: non-competitive antagonism of GABA-gated chloride channels, maintaining the nerve signal, for animals & polar narcosis for all species.	ND	81st Joint FAO/WHO Expert Committee on Food Additives (JECFA) meeting, 2015 - Sisapronil - Residue Monograph, (2016).	Partially valid	9	MechoA an6.2 & 1.2: non-competitive antagonism of GABA-gated chloride channels, maintaining the nerve signal, for animals & polar narcosis for all species.	Valid	Partially valid	Partially valid
170	10	avermectin-like	9832912	113507-06-5	Moxidectin	CC1CC(=CCC2CC(CC3(O2)CC(=NOC)C(C(O3)C(=CC(C)C)C)C)OC(=O)C4C=C(C(C5C4(C(=CC=C1)CO5)O)O)C)C	MechoA ps6.2 & 2.1: keeping the glutamate-gated chloride channels open for protostomes (clade mainly including arthropods, annelids, flatworms, molluscs, nematodes) & enzymatic hydrolysis to acid and alcohol + narcosis of the parent compound, for all species.	ND	G. El-Saber Batiha, A. Alqahtani, O.B. Ilesanmi, A.A. Saati, A. El-Mleeh, H.F. Hetta, A. Magdy Beshbishy, Avermectin Derivatives, Pharmacokinetics, Therapeutic and Toxic Dosages, Mechanism of Action, and Their Biological Effects, Pharmaceuticals (Basel). 13 (2020) 196. https://doi.org/10.3390/ph13080196.	Partially valid	10	MechoA ps6.2 & 2.1: keeping the glutamate-gated chloride channels open for protostomes (clade mainly including arthropods, annelids, flatworms, molluscs, nematodes) & enzymatic hydrolysis to acid and alcohol + narcosis of the parent compound, for all species.	Valid	Partially valid	Partially valid
171	10	avermectin-like	9832750	117704-25-3	doramectin	C[C@H]1/C=C/C=C/2\CO[C@H]3[C@@]2([C@@H](C=C([C@H]3O)C)C(=O)O[C@H]4C[C@@H](C/C=C(/[C@H]1O[C@H]5C[C@@H]([C@H]([C@@H](O5)C)O[C@H]6C[C@@H]([C@H]([C@@H](O6)C)O)OC)OC)\C)O[C@]7(C4)C=C[C@@H]([C@H](O7)C8CCCCC8)C)O	MechoA ps6.2 & 2.1: keeping the glutamate-gated chloride channels open for protostomes (clade mainly including arthropods, annelids, flatworms, molluscs, nematodes) & enzymatic hydrolysis to acid and alcohol + narcosis of the parent compound, for all species.	acute tox rat cat 4 (ECHA dossier), skin slightly irritant (ECHA dossier), eye slightly irritant (ECHA dossier), skin sensitisation negative but invalid (LLNA, max dose does not match range test) (ECHA dossier), genetic toxicity in vitro Ames & mammals negative (ECHA dossier), genetic toxicity in vivo negative (ECHA dossier), ecotox acute fish LC50 96h 0,005-0,011 mg/L (ECHA dossier), ecotox acut…	G. El-Saber Batiha, A. Alqahtani, O.B. Ilesanmi, A.A. Saati, A. El-Mleeh, H.F. Hetta, A. Magdy Beshbishy, Avermectin Derivatives, Pharmacokinetics, Therapeutic and Toxic Dosages, Mechanism of Action, and Their Biological Effects, Pharmaceuticals (Basel). 13 (2020) 196. https://doi.org/10.3390/ph13080196. https://echa.europa.eu/registration-dossier/-/registered-dossier/16325/	Partially valid	10	MechoA ps6.2 & 2.1: keeping the glutamate-gated chloride channels open for protostomes (clade mainly including arthropods, annelids, flatworms, molluscs, nematodes) & enzymatic hydrolysis to acid and alcohol + narcosis of the parent compound, for all species.	Valid	Partially valid	Partially valid
172	10	avermectin-like	6450531	123997-26-2	Eprinex	C[C@H]1/C=C\C=C/2\CO[C@H]3[C@@]2([C@@H](C=C([C@H]3O)C)C(=O)O[C@H]4C[C@@H](C/C=C(\[C@H]1O[C@H]5C[C@@H]([C@@H]([C@@H](O5)C)O[C@H]6C[C@H]([C@@H]([C@@H](O6)C)NC(=O)C)OC)OC)/C)O[C@]7(C4)C=C[C@@H]([C@H](O7)C(C)C)C)O	MechoA ps6.2 & 2.1: keeping the glutamate-gated chloride channels open for protostomes (clade mainly including arthropods, annelids, flatworms, molluscs, nematodes) & enzymatic hydrolysis to acid and alcohol + narcosis of the parent compound, for all species.	ND	G. El-Saber Batiha, A. Alqahtani, O.B. Ilesanmi, A.A. Saati, A. El-Mleeh, H.F. Hetta, A. Magdy Beshbishy, Avermectin Derivatives, Pharmacokinetics, Therapeutic and Toxic Dosages, Mechanism of Action, and Their Biological Effects, Pharmaceuticals (Basel). 13 (2020) 196. https://doi.org/10.3390/ph13080196.	Partially valid	10	MechoA ps6.2 & 2.1: keeping the glutamate-gated chloride channels open for protostomes (clade mainly including arthropods, annelids, flatworms, molluscs, nematodes) & enzymatic hydrolysis to acid and alcohol + narcosis of the parent compound, for all species.	Valid	Partially valid	Partially valid
173	10	avermectin-like	6441241	134053-89-7	13,29-Dihydroxymilbemycin A4	CC[C@@H]1[C@H](CC[C@@]2(O1)C[C@@H]3C[C@H](O2)C/C=C(/C([C@H](/C=C/C=C/4\CO[C@H]5[C@@]4(C(C=C([C@H]5O)C)C(=O)O3)O)C)O)\CO)C	MechoA ps6.2 & 2.1: keeping the glutamate-gated chloride channels open for protostomes (clade mainly including arthropods, annelids, flatworms, molluscs, nematodes) & enzymatic hydrolysis to acid and alcohol + narcosis of the parent compound, for all species.	ND	ND	Unknown	10	MechoA ps6.2 & 2.1: keeping the glutamate-gated chloride channels open for protostomes (clade mainly including arthropods, annelids, flatworms, molluscs, nematodes) & enzymatic hydrolysis to acid and alcohol + narcosis of the parent compound, for all species.	Valid	Valid a priori	Valid a priori
174	10	avermectin-like	11650986	155569-91-8	Emamectinbenzoate	CC[C@H](C)[C@@H]1[C@H](C=C[C@@]2(O1)C[C@@H]3C[C@H](O2)C/C=C(/[C@H]([C@H](/C=C/C=C/4\CO[C@H]5[C@@]4([C@@H](C=C([C@H]5O)C)C(=O)O3)O)C)O[C@H]6C[C@@H]([C@H]([C@@H](O6)C)O[C@H]7C[C@@H]([C@H]([C@@H](O7)C)NC)OC)OC)\C)C	MechoA ps6.2 & 2.1: keeping the glutamate-gated chloride channels open for protostomes (clade mainly including arthropods, annelids, flatworms, molluscs, nematodes) & enzymatic hydrolysis to acid and alcohol + narcosis of the parent compound, for all species.	ND	J.-P. Lumaret, F. Errouissi, K. Floate, J. Römbke, K. Wardhaugh, A Review on the Toxicity and Non-Target Effects of Macrocyclic Lactones in Terrestrial and Aquatic Environments, Curr Pharm Biotechnol. 13 (2012) 1004–1060. https://doi.org/10.2174/138920112800399257.	Partially valid	10	MechoA ps6.2 & 2.1: keeping the glutamate-gated chloride channels open for protostomes (clade mainly including arthropods, annelids, flatworms, molluscs, nematodes) & enzymatic hydrolysis to acid and alcohol + narcosis of the parent compound, for all species.	Valid	Partially valid	Partially valid
175	10	avermectin-like	9578507	220119-17-5	selamectin	C[C@H]1CC[C@]2(C[C@@H]3C[C@H](O2)C/C=C(/[C@H]([C@H](/C=C/C=C/4\CO[C@H]\5[C@@]4([C@@H](C=C(/C5=N/O)C)C(=O)O3)O)C)O[C@H]6C[C@@H]([C@H]([C@@H](O6)C)O)OC)\C)O[C@@H]1C7CCCCC7	MechoA ps6.2 & 2.1: keeping the glutamate-gated chloride channels open for protostomes (clade mainly including arthropods, annelids, flatworms, molluscs, nematodes) & enzymatic hydrolysis to acid and alcohol + narcosis of the parent compound, for all species.	ND	G. El-Saber Batiha, A. Alqahtani, O.B. Ilesanmi, A.A. Saati, A. El-Mleeh, H.F. Hetta, A. Magdy Beshbishy, Avermectin Derivatives, Pharmacokinetics, Therapeutic and Toxic Dosages, Mechanism of Action, and Their Biological Effects, Pharmaceuticals (Basel). 13 (2020) 196. https://doi.org/10.3390/ph13080196.	Partially valid	150	NA: Some chemical groups are not correctly detected.	Invalid	Invalid	Invalid
176	10	avermectin-like	9828343	51596-10-2	Milbemectin	C[C@H]1CC[C@]2(C[C@@H]3C[C@H](O2)C/C=C(/C[C@H](/C=C/C=C/4\CO[C@H]5[C@@]4([C@@H](C=C([C@H]5O)C)C(=O)O3)O)C)\C)O[C@@H]1C	MechoA ps6.2 & 2.1: keeping the glutamate-gated chloride channels open for protostomes (clade mainly including arthropods, annelids, flatworms, molluscs, nematodes) & enzymatic hydrolysis to acid and alcohol + narcosis of the parent compound, for all species.	ND	A.J. Wolstenholme, A.T. Rogers, Glutamate-gated chloride channels and the mode of action of the avermectin/milbemycin anthelmintics, Parasitology. 131 Suppl (2005) S85-95. https://doi.org/10.1017/S0031182005008218.|	Partially valid	10	MechoA ps6.2 & 2.1: keeping the glutamate-gated chloride channels open for protostomes (clade mainly including arthropods, annelids, flatworms, molluscs, nematodes) & enzymatic hydrolysis to acid and alcohol + narcosis of the parent compound, for all species.	Valid	Partially valid	Partially valid
177	10	avermectin-like	9959038	51596-11-3	Milbemycin A4	CCC1C(CCC2(O1)CC3CC(O2)CC=C(CC(C=CC=C4COC5C4(C(C=C(C5O)C)C(=O)O3)O)C)C)C	MechoA ps6.2 & 2.1: keeping the glutamate-gated chloride channels open for protostomes (clade mainly including arthropods, annelids, flatworms, molluscs, nematodes) & enzymatic hydrolysis to acid and alcohol + narcosis of the parent compound, for all species.	ND	A.J. Wolstenholme, A.T. Rogers, Glutamate-gated chloride channels and the mode of action of the avermectin/milbemycin anthelmintics, Parasitology 131 Suppl (2005) S85-95. https://doi.org/10.1017/S0031182005008218.	Partially valid	10	MechoA ps6.2 & 2.1: keeping the glutamate-gated chloride channels open for protostomes (clade mainly including arthropods, annelids, flatworms, molluscs, nematodes) & enzymatic hydrolysis to acid and alcohol + narcosis of the parent compound, for all species.	Valid	Partially valid	Partially valid
178	10	avermectin-like	6434889	65195-55-3	Avermectin	CC[C@H](C)[C@@H]1[C@H](C=C[C@@]2(O1)C[C@@H]3C[C@H](O2)C/C=C(/[C@H]([C@H](/C=C/C=C/4\CO[C@H]5[C@@]4([C@@H](C=C([C@H]5O)C)C(=O)O3)O)C)O[C@H]6C[C@@H]([C@H]([C@@H](O6)C)O[C@H]7C[C@@H]([C@H]([C@@H](O7)C)O)OC)OC)\C)C	MechoA ps6.2 & 2.1: keeping the glutamate-gated chloride channels open for protostomes (clade mainly including arthropods, annelids, flatworms, molluscs, nematodes) & enzymatic hydrolysis to acid and alcohol + narcosis of the parent compound, for all species.	ND	G. El-Saber Batiha, A. Alqahtani, O.B. Ilesanmi, A.A. Saati, A. El-Mleeh, H.F. Hetta, A. Magdy Beshbishy, Avermectin Derivatives, Pharmacokinetics, Therapeutic and Toxic Dosages, Mechanism of Action, and Their Biological Effects, Pharmaceuticals (Basel). 13 (2020) 196. https://doi.org/10.3390/ph13080196.	Partially valid	10	MechoA ps6.2 & 2.1: keeping the glutamate-gated chloride channels open for protostomes (clade mainly including arthropods, annelids, flatworms, molluscs, nematodes) & enzymatic hydrolysis to acid and alcohol + narcosis of the parent compound, for all species.	Valid	Partially valid	Partially valid
179	10	avermectin-like	6321424	70288-86-7	Ivermectin	CC[C@H](C)[C@@H]1[C@H](CC[C@@]2(O1)C[C@@H]3C[C@H](O2)C/C=C(/[C@H]([C@H](/C=C/C=C/4\CO[C@H]5[C@@]4([C@@H](C=C([C@H]5O)C)C(=O)O3)O)C)O[C@H]6C[C@@H]([C@H]([C@@H](O6)C)O[C@H]7C[C@@H]([C@H]([C@@H](O7)C)O)OC)OC)\C)C	MechoA ps6.2 & 2.1: keeping the glutamate-gated chloride channels open for protostomes (clade mainly including arthropods, annelids, flatworms, molluscs, nematodes) & enzymatic hydrolysis to acid and alcohol + narcosis of the parent compound, for all species.	ND	G. El-Saber Batiha, A. Alqahtani, O.B. Ilesanmi, A.A. Saati, A. El-Mleeh, H.F. Hetta, A. Magdy Beshbishy, Avermectin Derivatives, Pharmacokinetics, Therapeutic and Toxic Dosages, Mechanism of Action, and Their Biological Effects, Pharmaceuticals (Basel). 13 (2020) 196. https://doi.org/10.3390/ph13080196.	Partially valid	10	MechoA ps6.2 & 2.1: keeping the glutamate-gated chloride channels open for protostomes (clade mainly including arthropods, annelids, flatworms, molluscs, nematodes) & enzymatic hydrolysis to acid and alcohol + narcosis of the parent compound, for all species.	Valid	Partially valid	Partially valid
180	10	avermectin-like	6858005	71751-41-2	Abamectin	C[C@H]1/C=C/C=C/2\CO[C@H]3[C@@]2([C@@H](C=C([C@H]3O)C)C(=O)O[C@H]4C[C@@H](C/C=C(/[C@H]1O[C@H]5C[C@@H]([C@H]([C@@H](O5)C)O[C@H]6C[C@@H]([C@H]([C@@H](O6)C)O)OC)OC)\C)O[C@]7(C4)C=C[C@@H]([C@H](O7)C(C)C)C)O	MechoA ps6.2 & 2.1: keeping the glutamate-gated chloride channels open for protostomes (clade mainly including arthropods, annelids, flatworms, molluscs, nematodes) & enzymatic hydrolysis to acid and alcohol + narcosis of the parent compound, for all species.	ND	G. El-Saber Batiha, A. Alqahtani, O.B. Ilesanmi, A.A. Saati, A. El-Mleeh, H.F. Hetta, A. Magdy Beshbishy, Avermectin Derivatives, Pharmacokinetics, Therapeutic and Toxic Dosages, Mechanism of Action, and Their Biological Effects, Pharmaceuticals (Basel). 13 (2020) 196. https://doi.org/10.3390/ph13080196. S.H. Bai, S. Ogbourne, Eco-toxicological effects of the avermectin family with a focus on aba…	Partially valid	10	MechoA ps6.2 & 2.1: keeping the glutamate-gated chloride channels open for protostomes (clade mainly including arthropods, annelids, flatworms, molluscs, nematodes) & enzymatic hydrolysis to acid and alcohol + narcosis of the parent compound, for all species.	Valid	Partially valid	Partially valid
181	10	avermectin-like	11585730	950999-51-6	Lepimectin	CC[C@@H]1[C@H](CC[C@@]2(O1)C[C@@H]3C[C@H](O2)C/C=C(/[C@@H]([C@H](/C=C/C=C/4\CO[C@H]5[C@@]4([C@@H](C=C([C@H]5O)C)C(=O)O3)O)C)OC(=O)/C(=N\OC)/C6=CC=CC=C6)\C)C	MechoA ps6.2 & 2.1: keeping the glutamate-gated chloride channels open for protostomes (clade mainly including arthropods, annelids, flatworms, molluscs, nematodes) & enzymatic hydrolysis to acid and alcohol + narcosis of the parent compound, for all species.	ND	ND	Unknown	10	MechoA ps6.2 & 2.1: keeping the glutamate-gated chloride channels open for protostomes (clade mainly including arthropods, annelids, flatworms, molluscs, nematodes) & enzymatic hydrolysis to acid and alcohol + narcosis of the parent compound, for all species.	Valid	Valid a priori	Valid a priori
182	11	saxitoxin / tetrodotoxin	56947150	35523-89-8	saxitoxin	C1CN2C(=N[C@H]([C@H]3[C@]2(C1(O)O)NC(=N3)N)COC(=O)N)N	MechoA an6.2: blocking of sodium channels in nerves, paralysing the organism, for animals.	ND	K.D. Cusick, G.S. Sayler, An Overview on the Marine Neurotoxin, Saxitoxin: Genetics, Molecular Targets, Methods of Detection and Ecological Functions, Marine Drugs. 11 (2013) 991–1018. https://doi.org/10.3390/md11040991.|R. Mackieh, R. Abou-Nader, R. Wehbe, C. Mattei, C. Legros, Z. Fajloun, J.M. Sabatier, Voltage-Gated Sodium Channels: A Prominent Target of Marine Toxins, Marine Drugs. 19 (2021) …	Partially valid	11 ; 151	MechoA an6.2 & 2.1: blocking of sodium channels in nerves, paralysing the organism, for animals & combination of enzymatic hydrolysis to corresponding acid and alcohol, generating acidity and narcosis of the parent molecule, for all species.	Valid	Partially valid	Partially valid
183	11	saxitoxin / tetrodotoxin	11174599	4368-28-9	tetrodotoxin	C(C1(C2C3C(N=C(NC34C(C1OC(C4O)(O2)O)O)N)O)O)O	MechoA an6.2: blocking of sodium channels in nerves, paralysing the organism, for animals.	ND	K.D. Cusick, G.S. Sayler, An Overview on the Marine Neurotoxin, Saxitoxin: Genetics, Molecular Targets, Methods of Detection and Ecological Functions, Marine Drugs. 11 (2013) 991–1018. https://doi.org/10.3390/md11040991.|R. Mackieh, R. Abou-Nader, R. Wehbe, C. Mattei, C. Legros, Z. Fajloun, J.M. Sabatier, Voltage-Gated Sodium Channels: A Prominent Target of Marine Toxins, Marine Drugs. 19 (2021) …	Partially valid	11 ; 154	MechoA an6.2 & 1.1: blocking of sodium channels in nerves, paralysing the organism, for animals & non-polar narcosis for all species (extrapolated).	Valid	Partially valid	Partially valid
184	11	saxitoxin / tetrodotoxin	21117969	58911-04-9	decarbamoylsaxitoxin	C1CN2C(=N[C@H]([C@H]3[C@]2(C1(O)O)NC(=N3)N)CO)N	MechoA an6.2: blocking of sodium channels in nerves, paralysing the organism, for animals.	ND	Sharma, A., Gautam, S., & Kumar, S. (2014). Phycotoxins. Encyclopedia of Food Microbiology, 25–29. doi:10.1016/b978-0-12-384730-0.00251-2	Partially valid	11 ; 154	MechoA an6.2 & 1.1: blocking of sodium channels in nerves, paralysing the organism, for animals & non-polar narcosis for all species.	Valid	Partially valid	Partially valid
185	11	saxitoxin / tetrodotoxin	101650338	60508-89-6	gonyautoxin	C1[C@H](C([C@@]23N1C(=N[C@H]([C@@H]2N=C(N3)N)COC(=O)N)N)(O)O)OS(=O)(=O)O	MechoA an6.2: blocking of sodium channels in nerves, paralysing the organism, for animals.	ND	Sharma, A., Gautam, S., & Kumar, S. (2014). Phycotoxins. Encyclopedia of Food Microbiology, 25–29. doi:10.1016/b978-0-12-384730-0.00251-2|R. Mackieh, R. Abou-Nader, R. Wehbe, C. Mattei, C. Legros, Z. Fajloun, J.M. Sabatier, Voltage-Gated Sodium Channels: A Prominent Target of Marine Toxins, Marine Drugs. 19 (2021) 562. https://doi.org/10.3390/md19100562.	Partially valid	11 ; 148	MechoA an6.2 & 1.2: blocking of sodium channels in nerves, paralysing the organism, for animals & polar narcosis for all species.	Valid	Partially valid	Partially valid
186	11	saxitoxin / tetrodotoxin	21117946	64296-20-4	NeoSTX	C1CN2C(=N)N([C@H]([C@H]3[C@]2(C1(O)O)NC(=N3)N)COC(=O)N)O	MechoA an6.2: blocking of sodium channels in nerves, paralysing the organism, for animals.	ND	S.L. Hu, C.Y. Kao, Interactions of neosaxitoxin with the sodium channel of the frog skeletal muscle fiber., Journal of General Physiology. 97 (1991) 561–578. https://doi.org/10.1085/jgp.97.3.561.	Partially valid	11 ; 151	MechoA an6.2 & 2.1: blocking of sodium channels in nerves, paralysing the organism, for animals & combination of enzymatic hydrolysis to corresponding acid and alcohol, generating acidity and narcosis of the parent molecule, for all species.	Valid	Partially valid	Partially valid
187	12	DDT-like compounds	3036	50-29-3	DDT	C1=CC(=CC=C1C(C2=CC=C(C=C2)Cl)C(Cl)(Cl)Cl)Cl	MechoA an6.2 & 1.1: keeping the voltage-gated sodium channels of neurons open, maintaining the nerve signal, eventually causing death by respiratory failure, for animals & non-polar narcosis for all species.	ND	J.R. Coats, Mechanisms of toxic action and structure-activity relationships for organochlorine and synthetic pyrethroid insecticides., Environ Health Perspect. 87 (1990) 255–262.|K.S. Silver, Y. Du, Y. Nomura, E.E. Oliveira, V.L. Salgado, B.S. Zhorov, K. Dong, Voltage-Gated Sodium Channels as Insecticide Targets, Adv In Insect Phys. 46 (2014) 389–433. https://doi.org/10.1016/B978-0-12-417010-0.00…	Partially valid	12	MechoA an6.2 & 1.1: keeping the voltage-gated sodium channels of neurons open, maintaining the nerve signal, eventually causing death by respiratory failure, for animals & non-polar narcosis for all species.	Valid	Partially valid	Partially valid
188	12	DDT-like compounds	4115	72-43-5	Methoxychlor	COC1=CC=C(C=C1)C(C2=CC=C(C=C2)OC)C(Cl)(Cl)Cl	MechoA an6.2 & 1.1: keeping the voltage-gated sodium channels of neurons open, maintaining the nerve signal, eventually causing death by respiratory failure, for animals & non-polar narcosis for all species.	ND	P. Jorge Chedrese, F. Feyles, The diverse mechanism of action of dichlorodiphenyldichloroethylene (DDE) and methoxychlor in ovarian cells in vitro, Reproductive Toxicology. 15 (2001) 693–698. https://doi.org/10.1016/S0890-6238(01)00172-1.	Partially valid	12	MechoA an6.2 & 1.1: keeping the voltage-gated sodium channels of neurons open, maintaining the nerve signal, eventually causing death by respiratory failure, for animals & non-polar narcosis for all species.	Valid	Partially valid	Partially valid
189	12	DDT-like compounds	3035	72-55-9	DDE	C1=CC(=CC=C1C(=C(Cl)Cl)C2=CC=C(C=C2)Cl)Cl	MechoA an6.2 & 1.1: keeping the voltage-gated sodium channels of neurons open, maintaining the nerve signal, eventually causing death by respiratory failure, for animals & non-polar narcosis for all species.	ND	P. Jorge Chedrese, F. Feyles, The diverse mechanism of action of dichlorodiphenyldichloroethylene (DDE) and methoxychlor in ovarian cells in vitro, Reproductive Toxicology. 15 (2001) 693–698. https://doi.org/10.1016/S0890-6238(01)00172-1.	Partially valid	12	MechoA an6.2 & 1.1: keeping the voltage-gated sodium channels of neurons open, maintaining the nerve signal, eventually causing death by respiratory failure, for animals & non-polar narcosis for all species.	Valid	Partially valid	Partially valid
190	13	2,2,2-trichloroethanol	8259	115-20-8	2,2,2-trichloroethanol	OCC(Cl)(Cl)Cl	MechoA an6.2 & 1.1: activation of GABAergic chloride channels in neurons for animals & non-polar narcosis for all species.	ND	R.W. Peoples, F.F. Weight, Trichloroethanol potentiation of gamma-aminobutyric acid-activated chloride current in mouse hippocampal neurones., Br J Pharmacol. 113 (1994) 555–563.	Partially valid	13	MechoA an6.2 & 1.1: activation of GABAergic chloride channels in neurons for animals & non-polar narcosis for all species.	Valid	Partially valid	Partially valid
191	14	amphetamine-like	124844	103818-46-8	MBDB	CCC(CC1=CC2=C(C=C1)OCO2)NC	MechoA an6.1: forces release of monoamine neurotransmitters (dopamine/norepinephrine/serotonine) at nerve junctions and possible competitive inhibition of the neurotransmitter reuptake into the nerve for animals.	ND	D. Bailly, P. Binder, M. Choquet, F. Facy, J. Feger, I. Ferrand, D. Hervé, J. Jouglard, P. Kintz, M. Kokoreff, P. Mignon, H. Simon, Ecstasy: des données biologiques et cliniques aux contextes d’usage, (n.d.).	Partially valid	14 ; 115 ; 145	MechoA an6.1 & ma4.3 & ma4.6 & 1.2 & 5.2: forces release of monoamine neurotransmitters (dopamine/norepinephrine/serotonine) at nerve junctions and possible competitive inhibition of the neurotransmitter reuptake into the nerve for animals & oxidation by liver CYP450 mono-oxygenases generating carbon monoxide or formic acid and catechol derivative (all leading to high toxicity) for mammals, an in…	Valid	Partially valid	Partially valid
192	14	amphetamine-like	102554	1085-42-3	NBNA; Norbenzphetamine	CC(CC1=CC=CC=C1)NCC2=CC=CC=C2	MechoA an6.1: forces release of monoamine neurotransmitters (dopamine/norepinephrine/serotonine) at nerve junctions and possible competitive inhibition of the neurotransmitter reuptake into the nerve for animals.	ND	R.J.P. Custodio, C.J. Botanas, S.S. Yoon, J.B. de la Peña, I.J. dela Peña, M. Kim, T. Woo, J.-W. Seo, C.-G. Jang, Y.H. Kwon, N.Y. Kim, Y.S. Lee, H.J. Kim, J.H. Cheong, Evaluation of the Abuse Potential of Novel Amphetamine Derivatives with Modifications on the Amine (NBNA) and Phenyl (EDA, PMEA, 2-APN) Sites, Biomol Ther (Seoul). 25 (2017) 578–585. https://doi.org/10.4062/biomolther.2017.141.	Partially valid	14 ; 145	MechoA an6.1 & 1.2 & 5.2: forces release of monoamine neurotransmitters (dopamine/norepinephrine/serotonine) at nerve junctions and possible competitive inhibition of the neurotransmitter reuptake into the nerve for animals & polar narcosis & alkalinization of cells, corrosion if directly applied, for all species.	Valid	Partially valid	Partially valid
193	14	amphetamine-like	10219723	18085-03-5	2-APN; 1-(naphthalen-2-yl)propan-2-amine	CC(CC1=CC2=CC=CC=C2C=C1)N	MechoA an6.1: forces release of monoamine neurotransmitters (dopamine/norepinephrine/serotonine) at nerve junctions and possible competitive inhibition of the neurotransmitter reuptake into the nerve for animals.	ND	R.J.P. Custodio, C.J. Botanas, S.S. Yoon, J.B. de la Peña, I.J. dela Peña, M. Kim, T. Woo, J.-W. Seo, C.-G. Jang, Y.H. Kwon, N.Y. Kim, Y.S. Lee, H.J. Kim, J.H. Cheong, Evaluation of the Abuse Potential of Novel Amphetamine Derivatives with Modifications on the Amine (NBNA) and Phenyl (EDA, PMEA, 2-APN) Sites, Biomol Ther (Seoul). 25 (2017) 578–585. https://doi.org/10.4062/biomolther.2017.141.	Partially valid	14 ; 145	MechoA an6.1 & 1.2 & 5.2: forces release of monoamine neurotransmitters (dopamine/norepinephrine/serotonine) at nerve junctions and possible competitive inhibition of the neurotransmitter reuptake into the nerve for animals & polar narcosis & alkalinization of cells, corrosion if directly applied, for all species.	Valid	Partially valid	Partially valid
194	14	amphetamine-like	45789647	186028-79-5	Methylone	CC(C(=O)C1=CC2=C(C=C1)OCO2)NC	MechoA an6.1: forces release of monoamine neurotransmitters (dopamine/norepinephrine/serotonine) at nerve junctions and possible competitive inhibition of the neurotransmitter reuptake into the nerve for animals.	ND	J.P. Kelly, Cathinone derivatives: A review of their chemistry, pharmacology and toxicology, Drug Testing and Analysis. 3 (2011) 439–453. https://doi.org/10.1002/dta.313.|R. López-Arnau, J. Martínez-Clemente, D. Pubill, E. Escubedo, J. Camarasa, Comparative neuropharmacology of three psychostimulant cathinone derivatives: butylone, mephedrone and methylone, British Journal of Pharmacology. 167 (2…	Partially valid	14 ; 115 ; 145	MechoA an6.1 & ma4.3 & ma4.6 & 1.2 & 5.2: forces release of monoamine neurotransmitters (dopamine/norepinephrine/serotonine) at nerve junctions and possible competitive inhibition of the neurotransmitter reuptake into the nerve for animals & oxidation by liver CYP450 mono-oxygenases generating carbon monoxide or formic acid and catechol derivative (all leading to high toxicity) for mammals, an in…	Valid	Partially valid	Partially valid
195	14	amphetamine-like	12460	21784-30-5	phendimetrazine	CC1C(OCCN1C)C2=CC=CC=C2	MechoA an6.1: forces release of monoamine neurotransmitters (dopamine/norepinephrine/serotonine) at nerve junctions and possible competitive inhibition of the neurotransmitter reuptake into the nerve for animals.	A phenylalkylamine sympathomimetic with activity similar to amphetamines that stimulates the central nervous system (CNS) and elevates blood pressure (BP) most likely mediated via norepinephrine and dopamine metabolism	R.I. Shorr, A.B. Hoth, N. Rawls, eds., P, in: Drugs for the Geriatric Patient, W.B. Saunders, Philadelphia, 2007: pp. 930–1062. https://doi.org/10.1016/B978-141600208-6.50019-X.	Partially valid	14 ; 145	MechoA an6.1 & 1.2 & 5.2: forces release of monoamine neurotransmitters (dopamine/norepinephrine/serotonine) at nerve junctions and possible competitive inhibition of the neurotransmitter reuptake into the nerve for animals & polar narcosis & alkalinization of cells, corrosion if directly applied, for all species.	Valid	Partially valid	Partially valid
196	14	amphetamine-like	27402	22004-32-6	2,5-Dimethoxy-4-Ethylamphetamine	CCC1=CC(=C(C=C1OC)CC(C)N)OC	MechoA an6.1: forces release of monoamine neurotransmitters (dopamine/norepinephrine/serotonine) at nerve junctions and possible competitive inhibition of the neurotransmitter reuptake into the nerve for animals.	agonist activity at the serotonin 2A receptor (5-HT2AR)	E. Marcher-Rørsted, A.L. Halberstadt, A.K. Klein, M. Chatha, S. Jademyr, A.A. Jensen, J.L. Kristensen, Investigation of the 2,5-Dimethoxy Motif in Phenethylamine Serotonin 2A Receptor Agonists, ACS Chem Neurosci. 11 (2020) 1238–1244. https://doi.org/10.1021/acschemneuro.0c00129.	Partially valid	14 ; 145	MechoA an6.1 & 1.2 & 5.2: forces release of monoamine neurotransmitters (dopamine/norepinephrine/serotonine) at nerve junctions and possible competitive inhibition of the neurotransmitter reuptake into the nerve for animals & polar narcosis & alkalinization of cells, corrosion if directly applied, for all species.	Valid	Partially valid	Partially valid
197	14	amphetamine-like	3007	300-62-9	amphetamine	NC(C)Cc1ccccc1	MechoA an6.1: forces release of monoamine neurotransmitters (dopamine/norepinephrine/serotonine) at nerve junctions and possible competitive inhibition of the neurotransmitter reuptake into the nerve for animals.	Mammals: forces release of dopamine at nerve junctions while competitively inhibiting the transport of dopamine to the cell. Fish: neurotox	D. Bailly, P. Binder, M. Choquet, F. Facy, J. Feger, I. Ferrand, D. Hervé, J. Jouglard, P. Kintz, M. Kokoreff, P. Mignon, H. Simon, Ecstasy: des données biologiques et cliniques aux contextes d’usage, (n.d.). Calipari, E. S.; Ferris, M. J. Amphetamine Mechanisms and Actions at the Dopamine Terminal Revisited. J. Neurosci. Off. J. Soc. Neurosci. 2013, 33 (21), 8923–8925 DOI: 10.1523/JNEUROSCI.1033…	Partially valid	14 ; 145	MechoA an6.1 & 1.2 & 5.2: forces release of monoamine neurotransmitters (dopamine/norepinephrine/serotonine) at nerve junctions and possible competitive inhibition of the neurotransmitter reuptake into the nerve for animals & polar narcosis & alkalinization of cells, corrosion if directly applied, for all species.	Valid	Partially valid	Partially valid
198	14	amphetamine-like	1615	42542-10-9	MDMA	CC(CC1=CC2=C(C=C1)OCO2)NC	MechoA an6.1: forces release of monoamine neurotransmitters (dopamine/norepinephrine/serotonine) at nerve junctions and possible competitive inhibition of the neurotransmitter reuptake into the nerve for animals.	ND	D. Bailly, P. Binder, M. Choquet, F. Facy, J. Feger, I. Ferrand, D. Hervé, J. Jouglard, P. Kintz, M. Kokoreff, P. Mignon, H. Simon, Ecstasy: des données biologiques et cliniques aux contextes d’usage, (n.d.).	Partially valid	14 ; 115 ; 145	MechoA an6.1 & ma4.3 & ma4.6 & 1.2 & 5.2: forces release of monoamine neurotransmitters (dopamine/norepinephrine/serotonine) at nerve junctions and possible competitive inhibition of the neurotransmitter reuptake into the nerve for animals & oxidation by liver CYP450 mono-oxygenases generating carbon monoxide or formic acid and catechol derivative (all leading to high toxicity) for mammals, an in…	Valid	Partially valid	Partially valid
199	14	amphetamine-like	3337	458-24-2	Fenfluramine	CCNC(C)CC1=CC(=CC=C1)C(F)(F)F	MechoA an6.1: forces release of monoamine neurotransmitters (dopamine/norepinephrine/serotonine) at nerve junctions and possible competitive inhibition of the neurotransmitter reuptake into the nerve for animals.	ND	K. Wimalasena, Vesicular Monoamine Transporters: Structure-Function, Pharmacology, and Medicinal Chemistry, Med Res Rev. 31 (2011) 483–519. https://doi.org/10.1002/med.20187.	Partially valid	14 ; 145	MechoA an6.1 & 1.2 & 5.2: forces release of monoamine neurotransmitters (dopamine/norepinephrine/serotonine) at nerve junctions and possible competitive inhibition of the neurotransmitter reuptake into the nerve for animals & polar narcosis & alkalinization of cells, corrosion if directly applied, for all species.	Valid	Partially valid	Partially valid
200	14	amphetamine-like	1614	4764-17-4	MDA; Tenamfetamine; 3,4-methylenedioxyamphetamine	CC(CC1=CC2=C(C=C1)OCO2)N	MechoA an6.1: forces release of monoamine neurotransmitters (dopamine/norepinephrine/serotonine) at nerve junctions and possible competitive inhibition of the neurotransmitter reuptake into the nerve for animals.	ND	T.J. Monks, D.C. Jones, F. Bai, S.S. Lau, The role of metabolism in 3,4-(+)-methylenedioxyamphetamine and 3,4-(+)-methylenedioxymethamphetamine (ecstasy) toxicity, Ther Drug Monit. 26 (2004) 132–136. https://doi.org/10.1097/00007691-200404000-00008.|D. Bailly, P. Binder, M. Choquet, F. Facy, J. Feger, I. Ferrand, D. Hervé, J. Jouglard, P. Kintz, M. Kokoreff, P. Mignon, H. Simon, Ecstasy: des donn…	Partially valid	14 ; 115 ; 145	MechoA an6.1 & ma4.3 & ma4.6 & 1.2 & 5.2: forces release of monoamine neurotransmitters (dopamine/norepinephrine/serotonine) at nerve junctions and possible competitive inhibition of the neurotransmitter reuptake into the nerve for animals & oxidation by liver CYP450 mono-oxygenases generating carbon monoxide or formic acid and catechol derivative (all leading to high toxicity) for mammals, an in…	Valid	Partially valid	Partially valid
201	14	amphetamine-like	216281	530-54-1	Methoxyphedrine; Methedrone	CC(C(=O)C1=CC=C(C=C1)OC)NC	MechoA an6.1: forces release of monoamine neurotransmitters (dopamine/norepinephrine/serotonine) at nerve junctions and possible competitive inhibition of the neurotransmitter reuptake into the nerve for animals.	ND	T.P. Buzhdygan, C.R. Rodrigues, H.M. McGary, J.A. Khan, A.M. Andrews, S.M. Rawls, S.H. Ramirez, The psychoactive drug of abuse mephedrone differentially disrupts blood-brain barrier properties, J Neuroinflammation. 18 (2021) 63. https://doi.org/10.1186/s12974-021-02116-z.	Partially valid	14 ; 145	MechoA an6.1 & 1.2 & 5.2: forces release of monoamine neurotransmitters (dopamine/norepinephrine/serotonine) at nerve junctions and possible competitive inhibition of the neurotransmitter reuptake into the nerve for animals & polar narcosis & alkalinization of cells, corrosion if directly applied, for all species.	Valid	Partially valid	Partially valid
202	14	amphetamine-like	10836	537-46-2	Methamphetamine	C[C@@H](CC1=CC=CC=C1)NC	MechoA an6.1: forces release of monoamine neurotransmitters (dopamine/norepinephrine/serotonine) at nerve junctions and possible competitive inhibition of the neurotransmitter reuptake into the nerve for animals.	ND	R.J.P. Custodio, C.J. Botanas, S.S. Yoon, J.B. de la Peña, I.J. dela Peña, M. Kim, T. Woo, J.-W. Seo, C.-G. Jang, Y.H. Kwon, N.Y. Kim, Y.S. Lee, H.J. Kim, J.H. Cheong, Evaluation of the Abuse Potential of Novel Amphetamine Derivatives with Modifications on the Amine (NBNA) and Phenyl (EDA, PMEA, 2-APN) Sites, Biomol Ther (Seoul). 25 (2017) 578–585. https://doi.org/10.4062/biomolther.2017.141.	Partially valid	14 ; 145	MechoA an6.1 & 1.2 & 5.2: forces release of monoamine neurotransmitters (dopamine/norepinephrine/serotonine) at nerve junctions and possible competitive inhibition of the neurotransmitter reuptake into the nerve for animals & polar narcosis & alkalinization of cells, corrosion if directly applied, for all species.	Valid	Partially valid	Partially valid
203	14	amphetamine-like	199116	64-11-9	PMEA; 4-Methylamphetamine	NC(C)Cc1ccc(C)cc1	MechoA an6.1: forces release of monoamine neurotransmitters (dopamine/norepinephrine/serotonine) at nerve junctions and possible competitive inhibition of the neurotransmitter reuptake into the nerve for animals.	ND	R.J.P. Custodio, C.J. Botanas, S.S. Yoon, J.B. de la Peña, I.J. dela Peña, M. Kim, T. Woo, J.-W. Seo, C.-G. Jang, Y.H. Kwon, N.Y. Kim, Y.S. Lee, H.J. Kim, J.H. Cheong, Evaluation of the Abuse Potential of Novel Amphetamine Derivatives with Modifications on the Amine (NBNA) and Phenyl (EDA, PMEA, 2-APN) Sites, Biomol Ther (Seoul). 25 (2017) 578–585. https://doi.org/10.4062/biomolther.2017.141.	Partially valid	14 ; 145	MechoA an6.1 & 1.2 & 5.2: forces release of monoamine neurotransmitters (dopamine/norepinephrine/serotonine) at nerve junctions and possible competitive inhibition of the neurotransmitter reuptake into the nerve for animals & polar narcosis & alkalinization of cells, corrosion if directly applied, for all species.	Valid	Partially valid	Partially valid
204	14	amphetamine-like	62258	71031-15-7	Cathinone	CC(C(=O)C1=CC=CC=C1)N	MechoA an6.1: forces release of monoamine neurotransmitters (dopamine/norepinephrine/serotonine) at nerve junctions and possible competitive inhibition of the neurotransmitter reuptake into the nerve for animals.	ND	J.P. Kelly, Cathinone derivatives: A review of their chemistry, pharmacology and toxicology, Drug Testing and Analysis. 3 (2011) 439–453. https://doi.org/10.1002/dta.313.|R. López-Arnau, J. Martínez-Clemente, D. Pubill, E. Escubedo, J. Camarasa, Comparative neuropharmacology of three psychostimulant cathinone derivatives: butylone, mephedrone and methylone, British Journal of Pharmacology. 167 (2…	Partially valid	14 ; 145	MechoA an6.1 & 1.2 & 5.2: forces release of monoamine neurotransmitters (dopamine/norepinephrine/serotonine) at nerve junctions and possible competitive inhibition of the neurotransmitter reuptake into the nerve for animals & polar narcosis & alkalinization of cells, corrosion if directly applied, for all species.	Valid	Partially valid	Partially valid
205	14	amphetamine-like	105039	82801-81-8	MDEA; 3,4-Methylenedioxy-N-ethylamphetamine	CCNC(C)CC1=CC2=C(C=C1)OCO2	MechoA an6.1: forces release of monoamine neurotransmitters (dopamine/norepinephrine/serotonine) at nerve junctions and possible competitive inhibition of the neurotransmitter reuptake into the nerve for animals.	ND	D. Bailly, P. Binder, M. Choquet, F. Facy, J. Feger, I. Ferrand, D. Hervé, J. Jouglard, P. Kintz, M. Kokoreff, P. Mignon, H. Simon, Ecstasy: des données biologiques et cliniques aux contextes d’usage, (n.d.).	Partially valid	14 ; 115 ; 145	MechoA an6.1 & ma4.3 & ma4.6 & 1.2 & 5.2: forces release of monoamine neurotransmitters (dopamine/norepinephrine/serotonine) at nerve junctions and possible competitive inhibition of the neurotransmitter reuptake into the nerve for animals & oxidation by liver CYP450 mono-oxygenases generating carbon monoxide or formic acid and catechol derivative (all leading to high toxicity) for mammals, an in…	Valid	Partially valid	Partially valid
206	14	amphetamine-like	45266826	88783-39-5	Mephedrone	CC1=CC=C(C=C1)C(=O)C(C)NC	MechoA an6.1: forces release of monoamine neurotransmitters (dopamine/norepinephrine/serotonine) at nerve junctions and possible competitive inhibition of the neurotransmitter reuptake into the nerve for animals.	ND	J.P. Kelly, Cathinone derivatives: A review of their chemistry, pharmacology and toxicology, Drug Testing and Analysis. 3 (2011) 439–453. https://doi.org/10.1002/dta.313.|R. López-Arnau, J. Martínez-Clemente, D. Pubill, E. Escubedo, J. Camarasa, Comparative neuropharmacology of three psychostimulant cathinone derivatives: butylone, mephedrone and methylone, British Journal of Pharmacology. 167 (2…	Partially valid	14 ; 145	MechoA an6.1 & 1.2 & 5.2: forces release of monoamine neurotransmitters (dopamine/norepinephrine/serotonine) at nerve junctions and possible competitive inhibition of the neurotransmitter reuptake into the nerve for animals & polar narcosis & alkalinization of cells, corrosion if directly applied, for all species.	Valid	Partially valid	Partially valid
207	14	amphetamine-like	91101	23972-41-0	Phenmetrazine; 2-Phenylmorpholine	C1COC(CN1)C2=CC=CC=C2	MechoA an6.1: forces release of monoamine neurotransmitters (dopamine/norepinephrine/serotonine) at nerve junctions and possible competitive inhibition of the neurotransmitter reuptake into the nerve for animals.	ND	R. Rothman, M. Baumann, Therapeutic Potential of Monoamine Transporter Substrates, CTMC. 6 (2006) 1845–1859. https://doi.org/10.2174/156802606778249766.|B.L. Bolin, W.W. Stoops, J.P. Sites, C.R. Rush, Abuse Potential of Oral Phendimetrazine in Cocaine-Dependent Individuals: Implications for Agonist-like Replacement Therapy, J Addict Med. 10 (2016) 156–165. https://doi.org/10.1097/ADM.000000000000…	Partially valid	145	MechoA 1.2 & 5.2: polar narcosis & alkalinization of cells, corrosion if directly applied, for all species.	Invalid	Invalid	Invalid
208	14	amphetamine-like	75994	2759-28-6	1-Benzylpiperazine	C1CN(CCN1)CC2=CC=CC=C2	MechoA an6.1: forces release of monoamine neurotransmitters (dopamine/norepinephrine/serotonine) at nerve junctions and possible competitive inhibition of the neurotransmitter reuptake into the nerve for animals.	ND	R. Rothman, M. Baumann, Therapeutic Potential of Monoamine Transporter Substrates, CTMC. 6 (2006) 1845–1859. https://doi.org/10.2174/156802606778249766.	Partially valid	145	MechoA 1.2 & 5.2: polar narcosis & alkalinization of cells, corrosion if directly applied, for all species.	Invalid	Invalid	Invalid
209	14	amphetamine-like	1001	64-04-0	Phenethylamine	C1=CC=C(C=C1)CCN	MechoA an6.1: forces release of monoamine neurotransmitters (dopamine/norepinephrine/serotonine) at nerve junctions and possible competitive inhibition of the neurotransmitter reuptake into the nerve for animals.	ND	K. Wimalasena, Vesicular Monoamine Transporters: Structure-Function, Pharmacology, and Medicinal Chemistry, Med Res Rev. 31 (2011) 483–519. https://doi.org/10.1002/med.20187.	Partially valid	145	MechoA 1.2 & 5.2: polar narcosis & alkalinization of cells, corrosion if directly applied, for all species.	Invalid	Invalid	Invalid
210	14	amphetamine-like	7096	92-54-6	N-Phenylpiperazine	C1CN(CCN1)C2=CC=CC=C2	MechoA an6.1: forces release of monoamine neurotransmitters (dopamine/norepinephrine/serotonine) at nerve junctions and possible competitive inhibition of the neurotransmitter reuptake into the nerve for animals.	ND	R. Rothman, M. Baumann, Therapeutic Potential of Monoamine Transporter Substrates, CTMC. 6 (2006) 1845–1859. https://doi.org/10.2174/156802606778249766.|B.L. Bolin, W.W. Stoops, J.P. Sites, C.R. Rush, Abuse Potential of Oral Phendimetrazine in Cocaine-Dependent Individuals: Implications for Agonist-like Replacement Therapy, J Addict Med. 10 (2016) 156–165. https://doi.org/10.1097/ADM.000000000000…	Partially valid	145	MechoA 1.2 & 5.2: polar narcosis & alkalinization of cells, corrosion if directly applied, for all species.	Invalid	Invalid	Invalid
211	14	amphetamine-like	5017291		EDA; 1-(2,3-Dihydro-1,4-benzodioxin-6-yl)propan-2-amine	NC(C)CC1=CC2=C(C=C1)OCCO2	MechoA an6.1: forces release of monoamine neurotransmitters (dopamine/norepinephrine/serotonine) at nerve junctions and possible competitive inhibition of the neurotransmitter reuptake into the nerve for animals.	ND	R.J.P. Custodio, C.J. Botanas, S.S. Yoon, J.B. de la Peña, I.J. dela Peña, M. Kim, T. Woo, J.-W. Seo, C.-G. Jang, Y.H. Kwon, N.Y. Kim, Y.S. Lee, H.J. Kim, J.H. Cheong, Evaluation of the Abuse Potential of Novel Amphetamine Derivatives with Modifications on the Amine (NBNA) and Phenyl (EDA, PMEA, 2-APN) Sites, Biomol Ther (Seoul). 25 (2017) 578–585. https://doi.org/10.4062/biomolther.2017.141.	Partially valid	14 ; 145	MechoA an6.1 & 1.2 & 5.2: forces release of monoamine neurotransmitters (dopamine/norepinephrine/serotonine) at nerve junctions and possible competitive inhibition of the neurotransmitter reuptake into the nerve for animals & polar narcosis & alkalinization of cells, corrosion if directly applied, for all species.	Valid	Partially valid	Partially valid
212	14! ; 145	2-alkylpiperidine	7028	90-82-4	(1S,2S)-2-(methylamino)-1-phenylpropan-1-ol;(1S,2S)-2-Methylamino-1-phenyl-propan-1-ol;Benzenemethanol, .alpha.-[(1S)-1-(methylamino)ethyl]-, (.alpha.S)-;Pseudoephedrine	CN[C@@H](C)[C@@H](O)c1ccccc1	NOT MechoA an6.1: antagonist binding to nicotinic ACh receptors for animals.	Pseudoephedrine acts mainly as an agonist of alpha adrenergic receptors6 and less strongly as an agonist of beta adrenergic receptors.11 This agonism of adrenergic receptors produces vasoconstriction which is used as a decongestant2,12,13,14,15,16,17,18 and as a treatment of priapism.7 Pseudoephedrine is also an inhibitor of norepinephrine, dopamine, and serotonin transporters.8,9 The sympathomim…	https://go.drugbank.com/drugs/DB00852	Not invalid	14 ; 145	MechoA an6.1 & 1.2 & 5.2: forces release of monoamine neurotransmitters (dopamine/norepinephrine/serotonine) at nerve junctions and possible competitive inhibition of the neurotransmitter reuptake into the nerve for animals & polar narcosis & alkalinization of cells, corrosion if directly applied, for all species.	Invalid	Invalid	Partially valid a priori
212	14! ; 145	aliphatic amine	7028	90-82-4	(1S,2S)-2-(methylamino)-1-phenylpropan-1-ol;(1S,2S)-2-Methylamino-1-phenyl-propan-1-ol;Benzenemethanol, .alpha.-[(1S)-1-(methylamino)ethyl]-, (.alpha.S)-;Pseudoephedrine	CN[C@@H](C)[C@@H](O)c1ccccc1	MechoA 1.2 & 5.2: polar narcosis & alkalinization of cells, corrosion if directly applied, for all species.	Pseudoephedrine acts mainly as an agonist of alpha adrenergic receptors6 and less strongly as an agonist of beta adrenergic receptors.11 This agonism of adrenergic receptors produces vasoconstriction which is used as a decongestant2,12,13,14,15,16,17,18 and as a treatment of priapism.7 Pseudoephedrine is also an inhibitor of norepinephrine, dopamine, and serotonin transporters.8,9 The sympathomim…	https://go.drugbank.com/drugs/DB00852	Unknown	14 ; 145	MechoA an6.1 & 1.2 & 5.2: forces release of monoamine neurotransmitters (dopamine/norepinephrine/serotonine) at nerve junctions and possible competitive inhibition of the neurotransmitter reuptake into the nerve for animals & polar narcosis & alkalinization of cells, corrosion if directly applied, for all species.	Valid	Valid a priori	Partially valid a priori
213	15	opioid	5324289	115-37-7	thebaine	CN1CC[C@]23[C@@H]4C(=CC=C2[C@H]1CC5=C3C(=C(C=C5)OC)O4)OC	MechoA an6.1: binding to opioid receptors at presynaptic and postsynaptic neurons, inhibiting the neuronal signal by upregulating the K+ channels and downregulating the Ca2+ channels thereby inhibiting the release of neurotransmitter (presynaptic effect), for animals.	ND	A.M. Drewes, R.D. Jensen, L.M. Nielsen, J. Droney, L.L. Christrup, L. Arendt-Nielsen, J. Riley, A. Dahan, Differences between opioids: pharmacological, experimental, clinical and economical perspectives, Br J Clin Pharmacol. 75 (2013) 60–78. https://doi.org/10.1111/j.1365-2125.2012.04317.x.	Partially valid	15 ; 145	MechoA an6.1 & 1.2 & 5.2: binding to opioid receptors at presynaptic and postsynaptic neurons, inhibiting the neuronal signal by upregulating the K+ channels and downregulating the Ca2+ channels thereby inhibiting the release of neurotransmitter (presynaptic effect), for animals & polar narcosis & alkalinization of cells, corrosion if directly applied, for all species.	Valid	Partially valid	Partially valid
214	15	opioid	5284569	125-29-1	hydrocodone	CN1CC[C@]23[C@@H]4[C@H]1CC5=C2C(=C(C=C5)OC)O[C@H]3C(=O)CC4	MechoA an6.1: binding to opioid receptors at presynaptic and postsynaptic neurons, inhibiting the neuronal signal by upregulating the K+ channels and downregulating the Ca2+ channels thereby inhibiting the release of neurotransmitter (presynaptic effect), for animals.	ND	A.M. Drewes, R.D. Jensen, L.M. Nielsen, J. Droney, L.L. Christrup, L. Arendt-Nielsen, J. Riley, A. Dahan, Differences between opioids: pharmacological, experimental, clinical and economical perspectives, Br J Clin Pharmacol. 75 (2013) 60–78. https://doi.org/10.1111/j.1365-2125.2012.04317.x.	Partially valid	15 ; 145	MechoA an6.1 & 1.2 & 5.2: binding to opioid receptors at presynaptic and postsynaptic neurons, inhibiting the neuronal signal by upregulating the K+ channels and downregulating the Ca2+ channels thereby inhibiting the release of neurotransmitter (presynaptic effect), for animals & polar narcosis & alkalinization of cells, corrosion if directly applied, for all species.	Valid	Partially valid	Partially valid
215	15	opioid	60815	132875-61-7	remifentanil	CCC(=O)N(C1=CC=CC=C1)C2(CCN(CC2)CCC(=O)OC)C(=O)OC	MechoA an6.1: binding to opioid receptors at presynaptic and postsynaptic neurons, inhibiting the neuronal signal by upregulating the K+ channels and downregulating the Ca2+ channels thereby inhibiting the release of neurotransmitter (presynaptic effect), for animals.	ND	A.M. Drewes, R.D. Jensen, L.M. Nielsen, J. Droney, L.L. Christrup, L. Arendt-Nielsen, J. Riley, A. Dahan, Differences between opioids: pharmacological, experimental, clinical and economical perspectives, Br J Clin Pharmacol. 75 (2013) 60–78. https://doi.org/10.1111/j.1365-2125.2012.04317.x.	Partially valid	15 ; 145	MechoA an6.1 & 1.2 & 5.2: binding to opioid receptors at presynaptic and postsynaptic neurons, inhibiting the neuronal signal by upregulating the K+ channels and downregulating the Ca2+ channels thereby inhibiting the release of neurotransmitter (presynaptic effect), for animals & polar narcosis & alkalinization of cells, corrosion if directly applied, for all species.	Valid	Partially valid	Partially valid
216	15	opioid	644209	14521-96-1	etorphine	CCC[C@](C)([C@H]1C[C@@]23C=C[C@@]1([C@H]4[C@@]25CCN([C@@H]3CC6=C5C(=C(C=C6)O)O4)C)OC)O	MechoA an6.1: binding to opioid receptors at presynaptic and postsynaptic neurons, inhibiting the neuronal signal by upregulating the K+ channels and downregulating the Ca2+ channels thereby inhibiting the release of neurotransmitter (presynaptic effect), for animals.	ND	A.M. Drewes, R.D. Jensen, L.M. Nielsen, J. Droney, L.L. Christrup, L. Arendt-Nielsen, J. Riley, A. Dahan, Differences between opioids: pharmacological, experimental, clinical and economical perspectives, Br J Clin Pharmacol. 75 (2013) 60–78. https://doi.org/10.1111/j.1365-2125.2012.04317.x.	Partially valid	15 ; 147	MechoA an6.1 & 1.2: binding to opioid receptors at presynaptic and postsynaptic neurons, inhibiting the neuronal signal by upregulating the K+ channels and downregulating the Ca2+ channels thereby inhibiting the release of neurotransmitter (presynaptic effect), for animals & polar narcosis for all species.	Valid	Partially valid	Partially valid
217	15	opioid	3345	437-38-7	fentanyl	CCC(=O)N(C1CCN(CC1)CCC2=CC=CC=C2)C3=CC=CC=C3	MechoA an6.1: binding to opioid receptors at presynaptic and postsynaptic neurons, inhibiting the neuronal signal by upregulating the K+ channels and downregulating the Ca2+ channels thereby inhibiting the release of neurotransmitter (presynaptic effect), for animals.	ND	A.M. Drewes, R.D. Jensen, L.M. Nielsen, J. Droney, L.L. Christrup, L. Arendt-Nielsen, J. Riley, A. Dahan, Differences between opioids: pharmacological, experimental, clinical and economical perspectives, Br J Clin Pharmacol. 75 (2013) 60–78. https://doi.org/10.1111/j.1365-2125.2012.04317.x. A.N. Edinoff, L.A. Kaplan, S. Khan, M. Petersen, E. Sauce, C.D. Causey, E.M. Cornett, F. Imani, O. Moradi M…	Partially valid	15 ; 145	MechoA an6.1 & 1.2 & 5.2: binding to opioid receptors at presynaptic and postsynaptic neurons, inhibiting the neuronal signal by upregulating the K+ channels and downregulating the Ca2+ channels thereby inhibiting the release of neurotransmitter (presynaptic effect), for animals & polar narcosis & alkalinization of cells, corrosion if directly applied, for all species.	Valid	Partially valid	Partially valid
218	15	opioid	5284570	466-99-9	hydromorphone	CN1CC[C@]23[C@@H]4[C@H]1CC5=C2C(=C(C=C5)O)O[C@H]3C(=O)CC4	MechoA an6.1: binding to opioid receptors at presynaptic and postsynaptic neurons, inhibiting the neuronal signal by upregulating the K+ channels and downregulating the Ca2+ channels thereby inhibiting the release of neurotransmitter (presynaptic effect), for animals.	ND	A.M. Drewes, R.D. Jensen, L.M. Nielsen, J. Droney, L.L. Christrup, L. Arendt-Nielsen, J. Riley, A. Dahan, Differences between opioids: pharmacological, experimental, clinical and economical perspectives, Br J Clin Pharmacol. 75 (2013) 60–78. https://doi.org/10.1111/j.1365-2125.2012.04317.x.	Partially valid	15 ; 147	MechoA an6.1 & 1.2: binding to opioid receptors at presynaptic and postsynaptic neurons, inhibiting the neuronal signal by upregulating the K+ channels and downregulating the Ca2+ channels thereby inhibiting the release of neurotransmitter (presynaptic effect), for animals & polar narcosis for all species.	Valid	Partially valid	Partially valid
219	15	opioid	10101	469-79-4	Ketobemidone	CCC(=O)C1(CCN(CC1)C)C2=CC(=CC=C2)O	MechoA an6.1: binding to opioid receptors at presynaptic and postsynaptic neurons, inhibiting the neuronal signal by upregulating the K+ channels and downregulating the Ca2+ channels thereby inhibiting the release of neurotransmitter (presynaptic effect), for animals.	ND	https://go.drugbank.com/drugs/DB06738	Partially valid	15 ; 147	MechoA an6.1 & 1.2: binding to opioid receptors at presynaptic and postsynaptic neurons, inhibiting the neuronal signal by upregulating the K+ channels and downregulating the Ca2+ channels thereby inhibiting the release of neurotransmitter (presynaptic effect), for animals & polar narcosis for all species.	Valid	Partially valid	Partially valid
220	15	opioid	41693	56030-54-7	sufentanil	CCC(=O)N(C1=CC=CC=C1)C2(CCN(CC2)CCC3=CC=CS3)COC	MechoA an6.1: binding to opioid receptors at presynaptic and postsynaptic neurons, inhibiting the neuronal signal by upregulating the K+ channels and downregulating the Ca2+ channels thereby inhibiting the release of neurotransmitter (presynaptic effect), for animals.	ND	A.M. Drewes, R.D. Jensen, L.M. Nielsen, J. Droney, L.L. Christrup, L. Arendt-Nielsen, J. Riley, A. Dahan, Differences between opioids: pharmacological, experimental, clinical and economical perspectives, Br J Clin Pharmacol. 75 (2013) 60–78. https://doi.org/10.1111/j.1365-2125.2012.04317.x.	Partially valid	15 ; 145	MechoA an6.1 & 1.2 & 5.2: binding to opioid receptors at presynaptic and postsynaptic neurons, inhibiting the neuronal signal by upregulating the K+ channels and downregulating the Ca2+ channels thereby inhibiting the release of neurotransmitter (presynaptic effect), for animals & polar narcosis & alkalinization of cells, corrosion if directly applied, for all species.	Valid	Partially valid	Partially valid
221	15	opioid	5462328	561-27-3	diacetyl morphine (heroin)	CC(=O)O[C@H]1C=C[C@H]2[C@H]3CC4=C5[C@]2([C@H]1OC5=C(C=C4)OC(=O)C)CCN3C	MechoA an6.1: binding to opioid receptors at presynaptic and postsynaptic neurons, inhibiting the neuronal signal by upregulating the K+ channels and downregulating the Ca2+ channels thereby inhibiting the release of neurotransmitter (presynaptic effect), for animals.	ND	A.M. Drewes, R.D. Jensen, L.M. Nielsen, J. Droney, L.L. Christrup, L. Arendt-Nielsen, J. Riley, A. Dahan, Differences between opioids: pharmacological, experimental, clinical and economical perspectives, Br J Clin Pharmacol. 75 (2013) 60–78. https://doi.org/10.1111/j.1365-2125.2012.04317.x.	Partially valid	15 ; 145	MechoA an6.1 & 1.2 & 5.2: binding to opioid receptors at presynaptic and postsynaptic neurons, inhibiting the neuronal signal by upregulating the K+ channels and downregulating the Ca2+ channels thereby inhibiting the release of neurotransmitter (presynaptic effect), for animals & polar narcosis & alkalinization of cells, corrosion if directly applied, for all species.	Valid	Partially valid	Partially valid
222	15	opioid	5288826	57-27-2	morphine	CN1CC[C@]23[C@@H]4[C@H]1CC5=C2C(=C(C=C5)O)O[C@H]3[C@H](C=C4)O	MechoA an6.1: binding to opioid receptors at presynaptic and postsynaptic neurons, inhibiting the neuronal signal by upregulating the K+ channels and downregulating the Ca2+ channels thereby inhibiting the release of neurotransmitter (presynaptic effect), for animals.	binds to some GPCRs at presynaptic and postsynaptic neurons, inhibiting the neuronal signal by upregulating the K+ channels and downregulating the Ca2+ channels.	A.M. Drewes, R.D. Jensen, L.M. Nielsen, J. Droney, L.L. Christrup, L. Arendt-Nielsen, J. Riley, A. Dahan, Differences between opioids: pharmacological, experimental, clinical and economical perspectives, Br J Clin Pharmacol. 75 (2013) 60–78. https://doi.org/10.1111/j.1365-2125.2012.04317.x. A.H. Beckett, A.F. Casy, 5 Analgesics and their Antagonists: Biochemical Aspects and Structure-Activity Rel…	Partially valid	15 ; 147	MechoA an6.1 & 1.2: binding to opioid receptors at presynaptic and postsynaptic neurons, inhibiting the neuronal signal by upregulating the K+ channels and downregulating the Ca2+ channels thereby inhibiting the release of neurotransmitter (presynaptic effect), for animals & polar narcosis for all species.	Valid	Partially valid	Partially valid
223	15	opioid	4058	57-42-1	pethidine (meperidine)	CCOC(=O)C1(CCN(CC1)C)C2=CC=CC=C2	MechoA an6.1: binding to opioid receptors at presynaptic and postsynaptic neurons, inhibiting the neuronal signal by upregulating the K+ channels and downregulating the Ca2+ channels thereby inhibiting the release of neurotransmitter (presynaptic effect), for animals.	ND	A.M. Drewes, R.D. Jensen, L.M. Nielsen, J. Droney, L.L. Christrup, L. Arendt-Nielsen, J. Riley, A. Dahan, Differences between opioids: pharmacological, experimental, clinical and economical perspectives, Br J Clin Pharmacol. 75 (2013) 60–78. https://doi.org/10.1111/j.1365-2125.2012.04317.x.	Partially valid	15 ; 145	MechoA an6.1 & 1.2 & 5.2: binding to opioid receptors at presynaptic and postsynaptic neurons, inhibiting the neuronal signal by upregulating the K+ channels and downregulating the Ca2+ channels thereby inhibiting the release of neurotransmitter (presynaptic effect), for animals & polar narcosis & alkalinization of cells, corrosion if directly applied, for all species.	Valid	Partially valid	Partially valid
224	15	opioid	62156	59708-52-0	carfentanil	CCC(=O)N(C1=CC=CC=C1)C2(CCN(CC2)CCC3=CC=CC=C3)C(=O)OC	MechoA an6.1: binding to opioid receptors at presynaptic and postsynaptic neurons, inhibiting the neuronal signal by upregulating the K+ channels and downregulating the Ca2+ channels thereby inhibiting the release of neurotransmitter (presynaptic effect), for animals.	Carfentanil binds very strongly to mu opioid receptors and acts as a competitive agonist.	https://go.drugbank.com/drugs/DB01535	Partially valid	15 ; 145	MechoA an6.1 & 1.2 & 5.2: binding to opioid receptors at presynaptic and postsynaptic neurons, inhibiting the neuronal signal by upregulating the K+ channels and downregulating the Ca2+ channels thereby inhibiting the release of neurotransmitter (presynaptic effect), for animals & polar narcosis & alkalinization of cells, corrosion if directly applied, for all species.	Valid	Partially valid	Partially valid
225	15	opioid	51263	71195-58-9	alfentanil	CCC(=O)N(C1=CC=CC=C1)C2(CCN(CC2)CCN3C(=O)N(N=N3)CC)COC	MechoA an6.1: binding to opioid receptors at presynaptic and postsynaptic neurons, inhibiting the neuronal signal by upregulating the K+ channels and downregulating the Ca2+ channels thereby inhibiting the release of neurotransmitter (presynaptic effect), for animals.	ND	A.M. Drewes, R.D. Jensen, L.M. Nielsen, J. Droney, L.L. Christrup, L. Arendt-Nielsen, J. Riley, A. Dahan, Differences between opioids: pharmacological, experimental, clinical and economical perspectives, Br J Clin Pharmacol. 75 (2013) 60–78. https://doi.org/10.1111/j.1365-2125.2012.04317.x.	Partially valid	15 ; 145	MechoA an6.1 & 1.2 & 5.2: binding to opioid receptors at presynaptic and postsynaptic neurons, inhibiting the neuronal signal by upregulating the K+ channels and downregulating the Ca2+ channels thereby inhibiting the release of neurotransmitter (presynaptic effect), for animals & polar narcosis & alkalinization of cells, corrosion if directly applied, for all species.	Valid	Partially valid	Partially valid
226	15	opioid	5284604	76-41-5	oxymorphone	CN1CC[C@]23[C@@H]4C(=O)CC[C@]2([C@H]1CC5=C3C(=C(C=C5)O)O4)O	MechoA an6.1: binding to opioid receptors at presynaptic and postsynaptic neurons, inhibiting the neuronal signal by upregulating the K+ channels and downregulating the Ca2+ channels thereby inhibiting the release of neurotransmitter (presynaptic effect), for animals.	ND	A.M. Drewes, R.D. Jensen, L.M. Nielsen, J. Droney, L.L. Christrup, L. Arendt-Nielsen, J. Riley, A. Dahan, Differences between opioids: pharmacological, experimental, clinical and economical perspectives, Br J Clin Pharmacol. 75 (2013) 60–78. https://doi.org/10.1111/j.1365-2125.2012.04317.x.	Partially valid	15 ; 147	MechoA an6.1 & 1.2: binding to opioid receptors at presynaptic and postsynaptic neurons, inhibiting the neuronal signal by upregulating the K+ channels and downregulating the Ca2+ channels thereby inhibiting the release of neurotransmitter (presynaptic effect), for animals & polar narcosis for all species.	Valid	Partially valid	Partially valid
227	15	opioid	5284603	76-42-6	oxycodone	CN1CC[C@]23[C@@H]4C(=O)CC[C@]2([C@H]1CC5=C3C(=C(C=C5)OC)O4)O	MechoA an6.1: binding to opioid receptors at presynaptic and postsynaptic neurons, inhibiting the neuronal signal by upregulating the K+ channels and downregulating the Ca2+ channels thereby inhibiting the release of neurotransmitter (presynaptic effect), for animals.	ND	A.M. Drewes, R.D. Jensen, L.M. Nielsen, J. Droney, L.L. Christrup, L. Arendt-Nielsen, J. Riley, A. Dahan, Differences between opioids: pharmacological, experimental, clinical and economical perspectives, Br J Clin Pharmacol. 75 (2013) 60–78. https://doi.org/10.1111/j.1365-2125.2012.04317.x.	Partially valid	15 ; 145	MechoA an6.1 & 1.2 & 5.2: binding to opioid receptors at presynaptic and postsynaptic neurons, inhibiting the neuronal signal by upregulating the K+ channels and downregulating the Ca2+ channels thereby inhibiting the release of neurotransmitter (presynaptic effect), for animals & polar narcosis & alkalinization of cells, corrosion if directly applied, for all species.	Valid	Partially valid	Partially valid
228	15	opioid	5284371	76-57-3	codeine	CN1CC[C@]23[C@@H]4[C@H]1CC5=C2C(=C(C=C5)OC)O[C@H]3[C@H](C=C4)O	MechoA an6.1: binding to opioid receptors at presynaptic and postsynaptic neurons, inhibiting the neuronal signal by upregulating the K+ channels and downregulating the Ca2+ channels thereby inhibiting the release of neurotransmitter (presynaptic effect), for animals.	agonsit of morphine at µ-opioid receptor	A.M. Drewes, R.D. Jensen, L.M. Nielsen, J. Droney, L.L. Christrup, L. Arendt-Nielsen, J. Riley, A. Dahan, Differences between opioids: pharmacological, experimental, clinical and economical perspectives, Br J Clin Pharmacol. 75 (2013) 60–78. https://doi.org/10.1111/j.1365-2125.2012.04317.x.	Partially valid	15 ; 145	MechoA an6.1 & 1.2 & 5.2: binding to opioid receptors at presynaptic and postsynaptic neurons, inhibiting the neuronal signal by upregulating the K+ channels and downregulating the Ca2+ channels thereby inhibiting the release of neurotransmitter (presynaptic effect), for animals & polar narcosis & alkalinization of cells, corrosion if directly applied, for all species.	Valid	Partially valid	Partially valid
229	15	opioid	4095	76-99-3	methadone	CCC(=O)C(CC(C)N(C)C)(C1=CC=CC=C1)C2=CC=CC=C2	MechoA an6.1: binding to opioid receptors at presynaptic and postsynaptic neurons, inhibiting the neuronal signal by upregulating the K+ channels and downregulating the Ca2+ channels thereby inhibiting the release of neurotransmitter (presynaptic effect), for animals.	ND	A.M. Drewes, R.D. Jensen, L.M. Nielsen, J. Droney, L.L. Christrup, L. Arendt-Nielsen, J. Riley, A. Dahan, Differences between opioids: pharmacological, experimental, clinical and economical perspectives, Br J Clin Pharmacol. 75 (2013) 60–78. https://doi.org/10.1111/j.1365-2125.2012.04317.x.	Partially valid	15 ; 145	MechoA an6.1 & 1.2 & 5.2: binding to opioid receptors at presynaptic and postsynaptic neurons, inhibiting the neuronal signal by upregulating the K+ channels and downregulating the Ca2+ channels thereby inhibiting the release of neurotransmitter (presynaptic effect), for animals & polar narcosis & alkalinization of cells, corrosion if directly applied, for all species.	Valid	Partially valid	Partially valid
230	15	opioid	5359272	77-07-6	levorphanol	CN1CC[C@]23CCCC[C@H]2[C@H]1CC4=C3C=C(C=C4)O	MechoA an6.1: binding to opioid receptors at presynaptic and postsynaptic neurons, inhibiting the neuronal signal by upregulating the K+ channels and downregulating the Ca2+ channels thereby inhibiting the release of neurotransmitter (presynaptic effect), for animals.	ND	A.M. Drewes, R.D. Jensen, L.M. Nielsen, J. Droney, L.L. Christrup, L. Arendt-Nielsen, J. Riley, A. Dahan, Differences between opioids: pharmacological, experimental, clinical and economical perspectives, Br J Clin Pharmacol. 75 (2013) 60–78. https://doi.org/10.1111/j.1365-2125.2012.04317.x. S. Hosztafi, T. Friedmann, Z. Furst, [Structure-activity relationship of synthetic and semisynthetic opioid…	Partially valid	15 ; 147	MechoA an6.1 & 1.2: binding to opioid receptors at presynaptic and postsynaptic neurons, inhibiting the neuronal signal by upregulating the K+ channels and downregulating the Ca2+ channels thereby inhibiting the release of neurotransmitter (presynaptic effect), for animals & polar narcosis for all species.	Valid	Partially valid	Partially valid
231	15!; 22!	opioid (Not in alert)	28397	545-90-4	Dimepheptanol	c1ccccc1C(c2ccccc2)(C(O)CC)CC(C)N(C)C	NOT MechoA an6.1: binding to opioid receptors at presynaptic and postsynaptic neurons, inhibiting the neuronal signal by upregulating the K+ channels and downregulating the Ca2+ channels thereby inhibiting the release of neurotransmitter (presynaptic effect), for animals.	opioid receptor agonist	https://drugs.ncats.io/drug/NNB4I01PA7#:~:text=Description,or%20diastereoisomers%20with%20similar%20properties. A.N. Edinoff, L.A. Kaplan, S. Khan, M. Petersen, E. Sauce, C.D. Causey, E.M. Cornett, F. Imani, O. Moradi Moghadam, A.M. Kaye, A.D. Kaye, Full Opioid Agonists and Tramadol: Pharmacological and Clinical Considerations, Anesth Pain Med 11 (2021) e119156. https://doi.org/10.5812/aapm.11915…	Not invalid	145	MechoA 1.2 & 5.2: polar narcosis & alkalinization of cells, corrosion if directly applied, for all species.	Not invalid	Valid a priori	Valid a priori
231	15!; 22!	opioid (Not in alert)	28397	545-90-4	Dimepheptanol	c1ccccc1C(c2ccccc2)(C(O)CC)CC(C)N(C)C	NOT MechoA an6.1: binding to opioid receptors at presynaptic and postsynaptic neurons, inhibiting the neuronal signal by upregulating the K+ channels and downregulating the Ca2+ channels thereby inhibiting the release of neurotransmitter (presynaptic effect), for animals.	opioid receptor agonist	https://drugs.ncats.io/drug/NNB4I01PA7#:~:text=Description,or%20diastereoisomers%20with%20similar%20properties. A.N. Edinoff, L.A. Kaplan, S. Khan, M. Petersen, E. Sauce, C.D. Causey, E.M. Cornett, F. Imani, O. Moradi Moghadam, A.M. Kaye, A.D. Kaye, Full Opioid Agonists and Tramadol: Pharmacological and Clinical Considerations, Anesth Pain Med 11 (2021) e119156. https://doi.org/10.5812/aapm.11915…	Not invalid	145	MechoA 1.2 & 5.2: polar narcosis & alkalinization of cells, corrosion if directly applied, for all species.	Not invalid	Valid a priori	Valid a priori
232	16	atropine-like	3746	22254-24-6 / 60205-81-4	Ipratropium	CC(C)[N+]1(C2CCC1CC(C2)OC(=O)C(CO)C3=CC=CC=C3)C	MechoA an6.1: antagonist binding to muscarinic acetylcholine receptors disrupting the normal nerve signal transmissions for animals	pKi=9.3 – 9.8	N.J. Gross, M.S. Skorodin, Anticholinergic, Antimuscarinic Bronchodilators1,2, American Review of Respiratory Disease. (2015). https://doi.org/10.1164/arrd.1984.129.5.856. | K.S. Buels, A.D. Fryer, Muscarinic Receptor Antagonists: Effects on Pulmonary Function, in: A.D. Fryer, A. Christopoulos, N.M. Nathanson (Eds.), Muscarinic Receptors, Springer, Berlin, Heidelberg, 2012: pp. 317–341. https://d…	Partially valid	16	MechoA an6.1 & 1.2 & 5.2: antagonist binding to muscarinic acetylcholine receptors disrupting the normal nerve signal transmissions for animals & alkalinization of cells, corrosion if directly applied, for all species.	Valid	Partially valid	Partially valid
233	16	atropine-like	174174	51-55-8	atropine	c1ccccc1C(CO)C(=O)OC(CC12)CC(CC2)N1C	MechoA an6.1: antagonist binding to muscarinic acetylcholine receptors disrupting the normal nerve signal transmissions for animals	pKi=8.5 – 9.6 & pKi=9.0 – 9.7	A. Naji, J.W. Gatling, Muscarinic Antagonists, in: StatPearls, StatPearls Publishing, Treasure Island (FL), 2023. http://www.ncbi.nlm.nih.gov/books/NBK557541/ (accessed December 19, 2023).|Atropine, (n.d.). https://go.drugbank.com/drugs/DB00572 (accessed December 19, 2023). | Cortés R, Probst A, Tobler HJ, Palacios JM. (1986) Muscarinic cholinergic receptor subtypes in the human brain. II. Quanti…	Partially valid	16	MechoA an6.1 & 1.2 & 5.2: antagonist binding to muscarinic acetylcholine receptors disrupting the normal nerve signal transmissions for animals & alkalinization of cells, corrosion if directly applied, for all species.	Valid	Partially valid	Partially valid
234	16	atropine-like	154417	101-31-5	hyoscyamine	CN1[C@@H]2CC[C@H]1CC(C2)OC(=O)[C@H](CO)C3=CC=CC=C3	MechoA an6.1: antagonist binding to muscarinic acetylcholine receptors disrupting the normal nerve signal transmissions for animals	non-selective muscarinic acetylcholine receptor (mAChR) antagonists	R. b. Barlow, S. Dawson, The selectivity of the (−)-and (+)-forms of hyoscine methiodide and of hyoscyamine camphorsulphonate for muscarinic (M2) receptors, British Journal of Pharmacology. 89 (1986) 439–444. https://doi.org/10.1111/j.1476-5381.1986.tb10278.x. | K.L. Kohnen-Johannsen, O. Kayser, Tropane Alkaloids: Chemistry, Pharmacology, Biosynthesis and Production, Molecules 24 (2019) 796. http…	Partially valid	16	MechoA an6.1 & 1.2 & 5.2: antagonist binding to muscarinic acetylcholine receptors disrupting the normal nerve signal transmissions for animals & alkalinization of cells, corrosion if directly applied, for all species.	Valid	Partially valid	Partially valid
235	16	atropine-like	3000322	51-34-3 / 114-49-8	hyoscine (scopolamine)	OC[C@H](c1ccccc1)C(=O)O[C@@H]1C[C@H]2N([C@@H](C1)[C@H]1[C@@H]2O1)C	MechoA an6.1: antagonist binding to muscarinic acetylcholine receptors disrupting the normal nerve signal transmissions for animals	pKi=9.0 | non-selective muscarinic acetylcholine receptor (mAChR) antagonists Scopolamine acts as a non-selective competitive inhibitor of M1-M5 mAChRs, albeit with weaker M5 inhibition; as such, scopolamine is an anticholinergic with various dose-dependent therapeutic and adverse effects.4,5,6 The exact mechanism(s) of action of scopolamine remains poorly understood. Recent evidence suggests tha…	L. Daeffler, F. Schmidlin, J.-P. Gies, Y. Landry, Inverse agonist activity of pirenzepine at M2 muscarinic acetylcholine receptors, Br J Pharmacol. 126 (1999) 1246–1252. https://doi.org/10.1038/sj.bjp.0702407. | K.L. Kohnen-Johannsen, O. Kayser, Tropane Alkaloids: Chemistry, Pharmacology, Biosynthesis and Production, Molecules 24 (2019) 796. https://doi.org/10.3390/molecules24040796. https://go.d…	Partially valid	22h ; 60	MechoA an6.1 & 3.1: binding to acetylcholine receptors (muscarinic or nicotinic) disrupting the normal nerve signal transmissions for animals & reaction as a hard electrophile preferentially with amino residues (hard nucleophile e.g. lysine) and possibly with sulfhydryl residues (soft nucleophile e.g. cysteine), leading to proteins and DNA adducts for all species.	Valid	Partially valid	Partially valid
236	16	atropine-like	6918612	55869-99-3	Anisodamine	CN1[C@H]2C[C@@H](C[C@@H]1[C@H](C2)O)OC(=O)[C@H](CO)C3=CC=CC=C3	MechoA an6.1: antagonist binding to muscarinic acetylcholine receptors disrupting the normal nerve signal transmissions for animals	ND	K.L. Kohnen-Johannsen, O. Kayser, Tropane Alkaloids: Chemistry, Pharmacology, Biosynthesis and Production, Molecules 24 (2019) 796. https://doi.org/10.3390/molecules24040796.	Partially valid	22h ; 145	MechoA an6.1 & 1.2 & 5.2: binding to acetylcholine receptors (muscarinic or nicotinic) disrupting the normal nerve signal transmissions for animals & polar narcosis & alkalinization of cells, corrosion if directly applied, for all species.	Valid	Partially valid	Partially valid
237	17	2-alkylpiperidine	441072	458-88-8	coniine	N1CCCCC1CCC	MechoA an6.1 & 1.2 & 5.2: antagonist binding to nicotinic acetylcholine receptors disrupting the normal nerve signal transmissions for animals & alkalinization of cells, corrosion if directly applied, for all species.	blocks nicotinic Ach receptors	C.S. Forsyth, R.C. Speth, L. Wecker, F.D. Galey, A.A. Frank, Comparison of nicotinic receptor binding and biotransformation of coniine in the rat and chick, Toxicol Lett. 89 (1996) 175–183. https://doi.org/10.1016/s0378-4274(96)03804-0.|U. Erkent, A.B. Iskit, R. Onur, M. Ilhan, The effect of coniine on presynaptic nicotinic receptors, Zeitschrift Für Naturforschung C. 71 (2016) 115–120. https://d…	Partially valid	17	MechoA an6.1 & 1.2 & 5.2: antagonist binding to nicotinic acetylcholine receptors disrupting the normal nerve signal transmissions for animals & alkalinization of cells, corrosion if directly applied, for all species.	Valid	Partially valid	Partially valid
238	18	flupyradifurone	16752772	951659-40-8	Flupyradifurone	C1C(=CC(=O)O1)N(CC2=CN=C(C=C2)Cl)CC(F)F	MechoA an6.1 & 1.2 & 5.2: binding to ACh receptors (muscarinic or nicotinic) disrupting the normal nerve signal transmissions for animals & alkalinization of cells, corrosion if directly applied, for all species.	ND	J.E. Casida, Neonicotinoids and Other Insect Nicotinic Receptor Competitive Modulators: Progress and Prospects, Annu Rev Entomol. 63 (2018) 125–144. https://doi.org/10.1146/annurev-ento-020117-043042. |R. Nauen, P. Jeschke, R. Velten, M.E. Beck, U. Ebbinghaus-Kintscher, W. Thielert, K. Wölfel, M. Haas, K. Kunz, G. Raupach, Flupyradifurone: a brief profile of a new butenolide insecticide, Pest Man…	Partially valid	18	MechoA an6.1 & 1.2 & 5.2: binding to acetylcholine receptors (muscarinic or nicotinic) disrupting the normal nerve signal transmissions for animals & alkalinization of cells, corrosion if directly applied, for all species.	Valid	Partially valid	Partially valid
239	19	nereistoxin	27159	15263-53-3	Cartap	CN(C)C(CSC(N)=O)CSC(N)=O	MechoA an6.1: binding to ACh receptors (muscarinic or nicotinic) disrupting the normal nerve signal transmissions for animals.	ND	A.J. Crossthwaite, A. Bigot, P. Camblin, J. Goodchild, R.J. Lind, R. Slater, P. Maienfisch, The invertebrate pharmacology of insecticides acting at nicotinic acetylcholine receptors, Journal of Pesticide Science. 42 (2017) 67–83. https://doi.org/10.1584/jpestics.D17-019.|M. Ihara, S.D. Buckingham, K. Matsuda, D.B. Sattelle, Modes of Action, Resistance and Toxicity of Insecticides Targeting Nicoti…	Valid	19 ; 145	MechoA an6.1 & 1.2 & 5.2: binding to acetylcholine receptors (muscarinic or nicotinic) disrupting the normal nerve signal transmissions for animals & polar narcosis & alkalinization of cells, corrosion if directly applied, for all species.	Valid	Valid	Valid
240	19	nereistoxin	15402	1631-58-9	Nereistoxin	CN(C)C1CSSC1	MechoA an6.1: binding to ACh receptors (muscarinic or nicotinic) disrupting the normal nerve signal transmissions for animals.	ND	A.J. Crossthwaite, A. Bigot, P. Camblin, J. Goodchild, R.J. Lind, R. Slater, P. Maienfisch, The invertebrate pharmacology of insecticides acting at nicotinic acetylcholine receptors, Journal of Pesticide Science. 42 (2017) 67–83. https://doi.org/10.1584/jpestics.D17-019.|S.-J. Lee, M. Tomizawa, J.E. Casida, Nereistoxin and Cartap Neurotoxicity Attributable to Direct Block of the Insect Nicotinic …	Valid	19 ; 76	MechoA an6.1 & 3.3 & 4.4: binding to acetylcholine receptors (muscarinic or nicotinic) disrupting the normal nerve signal transmissions for animals & spontaneous homolytic cleavage giving 2 thiyl radicals (probably favored by interaction with haemoglobin), leading to RedOx cycling for all species.	Valid	Valid	Valid
241	19	nereistoxin	87176	17606-31-4	Bensultap	CN(C)C(CSS(=O)(=O)C1=CC=CC=C1)CSS(=O)(=O)C2=CC=CC=C2	MechoA an6.1: binding to ACh receptors (muscarinic or nicotinic) disrupting the normal nerve signal transmissions for animals.	ND	A.J. Crossthwaite, A. Bigot, P. Camblin, J. Goodchild, R.J. Lind, R. Slater, P. Maienfisch, The invertebrate pharmacology of insecticides acting at nicotinic acetylcholine receptors, Journal of Pesticide Science. 42 (2017) 67–83. https://doi.org/10.1584/jpestics.D17-019.|T.R. Roberts, D.H. Hutson, Nereistoxin precursors, (1999). https://doi.org/10.1039/9781847551375-00127.	Valid	19 ; 145	MechoA an6.1 & 1.2 & 5.2: binding to acetylcholine receptors (muscarinic or nicotinic) disrupting the normal nerve signal transmissions for animals & polar narcosis & alkalinization of cells, corrosion if directly applied, for all species.	Valid	Valid	Valid
242	19	nereistoxin	35970	31895-21-3	thiocyclam	CN(C)C1CSSSC1	MechoA an6.1: binding to ACh receptors (muscarinic or nicotinic) disrupting the normal nerve signal transmissions for animals.	ND	A.J. Crossthwaite, A. Bigot, P. Camblin, J. Goodchild, R.J. Lind, R. Slater, P. Maienfisch, The invertebrate pharmacology of insecticides acting at nicotinic acetylcholine receptors, Journal of Pesticide Science. 42 (2017) 67–83. https://doi.org/10.1584/jpestics.D17-019.|T.R. Roberts, D.H. Hutson, Nereistoxin precursors, (1999). https://doi.org/10.1039/9781847551375-00127.	Valid	19 ; 145	MechoA an6.1 & 1.2 & 5.2: binding to acetylcholine receptors (muscarinic or nicotinic) disrupting the normal nerve signal transmissions for animals & polar narcosis & alkalinization of cells, corrosion if directly applied, for all species.	Valid	Valid	Valid
243	19	nereistoxin	127198	98968-92-4	Thiosultap	CN(C)C(CSS(=O)(=O)O)CSS(=O)(=O)O	MechoA an6.1: binding to ACh receptors (muscarinic or nicotinic) disrupting the normal nerve signal transmissions for animals.	ND	A.J. Crossthwaite, A. Bigot, P. Camblin, J. Goodchild, R.J. Lind, R. Slater, P. Maienfisch, The invertebrate pharmacology of insecticides acting at nicotinic acetylcholine receptors, Journal of Pesticide Science. 42 (2017) 67–83. https://doi.org/10.1584/jpestics.D17-019.	Valid	19 ; 146	MechoA an6.1 & 1.2: binding to acetylcholine receptors (muscarinic or nicotinic) disrupting the normal nerve signal transmissions for animals & polar narcosis for all species.	Valid	Valid	Valid
244	20	neonicotinoid	115224	111988-49-9	Thiacloprid	C1CSC(=NC#N)N1CC2=CN=C(C=C2)Cl	MechoA an6.1: binding to ACh receptors (muscarinic or nicotinic) disrupting the normal nerve signal transmissions for animals	ND	N. Simon-Delso, V. Amaral-Rogers, L.P. Belzunces, J.M. Bonmatin, M. Chagnon, C. Downs, L. Furlan, D.W. Gibbons, C. Giorio, V. Girolami, D. Goulson, D.P. Kreutzweiser, C.H. Krupke, M. Liess, E. Long, M. McField, P. Mineau, E.A.D. Mitchell, C.A. Morrissey, D.A. Noome, L. Pisa, J. Settele, J.D. Stark, A. Tapparo, H. Van Dyck, J. Van Praagh, J.P. Van der Sluijs, P.R. Whitehorn, M. Wiemers, Systemic i…	Valid	20 ; 154	MechoA an6.1 & 1.1: binding to acetylcholine receptors (muscarinic or nicotinic) disrupting the normal nerve signal transmissions for animals & non-polar narcosis for all species (extrapolated).	Valid	Valid	Valid
245	20	neonicotinoid	86287518	138261-41-3	Imidacloprid	C1CN(/C(=N/[N+](=O)[O-])/N1)CC2=CN=C(C=C2)Cl	MechoA an6.1: binding to ACh receptors (muscarinic or nicotinic) disrupting the normal nerve signal transmissions for animals	ND	N. Simon-Delso, V. Amaral-Rogers, L.P. Belzunces, J.M. Bonmatin, M. Chagnon, C. Downs, L. Furlan, D.W. Gibbons, C. Giorio, V. Girolami, D. Goulson, D.P. Kreutzweiser, C.H. Krupke, M. Liess, E. Long, M. McField, P. Mineau, E.A.D. Mitchell, C.A. Morrissey, D.A. Noome, L. Pisa, J. Settele, J.D. Stark, A. Tapparo, H. Van Dyck, J. Van Praagh, J.P. Van der Sluijs, P.R. Whitehorn, M. Wiemers, Systemic i…	Valid	20 ; 154	MechoA an6.1 & 1.1: binding to acetylcholine receptors (muscarinic or nicotinic) disrupting the normal nerve signal transmissions for animals & non-polar narcosis for all species (extrapolated).	Valid	Valid	Valid
246	20	neonicotinoid	5821911	153719-23-4	Thiamethoxam	CN\1COCN(/C1=N/[N+](=O)[O-])CC2=CN=C(S2)Cl	MechoA an6.1: binding to ACh receptors (muscarinic or nicotinic) disrupting the normal nerve signal transmissions for animals	ND	D. Goulson, REVIEW: An overview of the environmental risks posed by neonicotinoid insecticides, Journal of Applied Ecology. 50 (2013) 977–987. https://doi.org/10.1111/1365-2664.12111.|P. Maienfisch, M. Angst, F. Brandl, W. Fischer, D. Hofer, H. Kayser, W. Kobel, A. Rindlisbacher, R. Senn, A. Steinemann, H. Widmer, Chemistry and biology of thiamethoxam: a second generation neonicotinoid, Pest Mana…	Valid	20 ; 154	MechoA an6.1 & 1.1: binding to acetylcholine receptors (muscarinic or nicotinic) disrupting the normal nerve signal transmissions for animals & non-polar narcosis for all species (extrapolated).	Valid	Valid	Valid
247	20	neonicotinoid	213021	160430-64-8	Acetamiprid	CC(=NC#N)N(C)CC1=CN=C(C=C1)Cl	MechoA an6.1: binding to ACh receptors (muscarinic or nicotinic) disrupting the normal nerve signal transmissions for animals	ND	N. Simon-Delso, V. Amaral-Rogers, L.P. Belzunces, J.M. Bonmatin, M. Chagnon, C. Downs, L. Furlan, D.W. Gibbons, C. Giorio, V. Girolami, D. Goulson, D.P. Kreutzweiser, C.H. Krupke, M. Liess, E. Long, M. McField, P. Mineau, E.A.D. Mitchell, C.A. Morrissey, D.A. Noome, L. Pisa, J. Settele, J.D. Stark, A. Tapparo, H. Van Dyck, J. Van Praagh, J.P. Van der Sluijs, P.R. Whitehorn, M. Wiemers, Systemic i…	Valid	20 ; 154	MechoA an6.1 & 1.1: binding to acetylcholine receptors (muscarinic or nicotinic) disrupting the normal nerve signal transmissions for animals & non-polar narcosis for all species (extrapolated).	Valid	Valid	Valid
248	20	neonicotinoid	86287519	210880-92-5	Clothianidin	CN/C(=N\[N+](=O)[O-])/NCC1=CN=C(S1)Cl	MechoA an6.1: binding to ACh receptors (muscarinic or nicotinic) disrupting the normal nerve signal transmissions for animals	ND	N. Simon-Delso, V. Amaral-Rogers, L.P. Belzunces, J.M. Bonmatin, M. Chagnon, C. Downs, L. Furlan, D.W. Gibbons, C. Giorio, V. Girolami, D. Goulson, D.P. Kreutzweiser, C.H. Krupke, M. Liess, E. Long, M. McField, P. Mineau, E.A.D. Mitchell, C.A. Morrissey, D.A. Noome, L. Pisa, J. Settele, J.D. Stark, A. Tapparo, H. Van Dyck, J. Van Praagh, J.P. Van der Sluijs, P.R. Whitehorn, M. Wiemers, Systemic i…	Valid	20 ; 154	MechoA an6.1 & 1.1: binding to acetylcholine receptors (muscarinic or nicotinic) disrupting the normal nerve signal transmissions for animals & non-polar narcosis for all species (extrapolated).	Valid	Valid	Valid
249	20	neonicotinoid	10130527	115970-17-7	desnitro-imidacloprid	C1CN(C(=N1)N)CC2=CN=C(C=C2)Cl	MechoA an6.1: binding to ACh receptors (muscarinic or nicotinic) disrupting the normal nerve signal transmissions for animals	exhibits an agonistic effect on nAChRs at sub-micromolar concentrations (equipotent with nicotine)	Loser, D., Grillberger, K., Hinojosa, M.G. et al. Acute effects of the imidacloprid metabolite desnitro-imidacloprid on human nACh receptors relevant for neuronal signaling. Arch Toxicol 95, 3695–3716 (2021). https://doi.org/10.1007/s00204-021-03168-z	Valid	20 ; 154	MechoA an6.1 & 1.1: binding to acetylcholine receptors (muscarinic or nicotinic) disrupting the normal nerve signal transmissions for animals & non-polar narcosis for all species.	Valid	Valid	Valid
250	20	neonicotinoid	45278274	1203791-41-6	cycloxaprid	C1C[C@H]2N3CCN(C3=C([C@@H]1O2)[N+](=O)[O-])CC4=CN=C(C=C4)Cl	MechoA an6.1: binding to ACh receptors (muscarinic or nicotinic) disrupting the normal nerve signal transmissions for animals	ND	N. Simon-Delso, V. Amaral-Rogers, L.P. Belzunces, J.M. Bonmatin, M. Chagnon, C. Downs, L. Furlan, D.W. Gibbons, C. Giorio, V. Girolami, D. Goulson, D.P. Kreutzweiser, C.H. Krupke, M. Liess, E. Long, M. McField, P. Mineau, E.A.D. Mitchell, C.A. Morrissey, D.A. Noome, L. Pisa, J. Settele, J.D. Stark, A. Tapparo, H. Van Dyck, J. Van Praagh, J.P. Van der Sluijs, P.R. Whitehorn, M. Wiemers, Systemic i…	Valid	20 ; 57	MechoA an6.1 & 3.2: binding to acetylcholine receptors (muscarinic or nicotinic) disrupting the normal nerve signal transmissions for animals & Michaël addition with sulfhydryl groups, generating protein and DNA adducts for all species.	Valid	Valid	Valid
251	20	neonicotinoid	3034287	150824-47-8	Nitenpyram	CCN(CC1=CN=C(C=C1)Cl)/C(=C/[N+](=O)[O-])/NC	MechoA an6.1: binding to ACh receptors (muscarinic or nicotinic) disrupting the normal nerve signal transmissions for animals	ND	N. Simon-Delso, V. Amaral-Rogers, L.P. Belzunces, J.M. Bonmatin, M. Chagnon, C. Downs, L. Furlan, D.W. Gibbons, C. Giorio, V. Girolami, D. Goulson, D.P. Kreutzweiser, C.H. Krupke, M. Liess, E. Long, M. McField, P. Mineau, E.A.D. Mitchell, C.A. Morrissey, D.A. Noome, L. Pisa, J. Settele, J.D. Stark, A. Tapparo, H. Van Dyck, J. Van Praagh, J.P. Van der Sluijs, P.R. Whitehorn, M. Wiemers, Systemic i…	Valid	20 ; 57	MechoA an6.1 & 3.2: binding to acetylcholine receptors (muscarinic or nicotinic) disrupting the normal nerve signal transmissions for animals & Michaël addition with sulfhydryl groups, generating protein and DNA adducts for all species.	Valid	Valid	Valid
252	20	neonicotinoid	44571837	948994-16-9	paichongding	CCCOC1CC(C(=C2N1CCN2CC3=CN=C(C=C3)Cl)[N+](=O)[O-])C	MechoA an6.1: binding to ACh receptors (muscarinic or nicotinic) disrupting the normal nerve signal transmissions for animals	ND	N. Simon-Delso, V. Amaral-Rogers, L.P. Belzunces, J.M. Bonmatin, M. Chagnon, C. Downs, L. Furlan, D.W. Gibbons, C. Giorio, V. Girolami, D. Goulson, D.P. Kreutzweiser, C.H. Krupke, M. Liess, E. Long, M. McField, P. Mineau, E.A.D. Mitchell, C.A. Morrissey, D.A. Noome, L. Pisa, J. Settele, J.D. Stark, A. Tapparo, H. Van Dyck, J. Van Praagh, J.P. Van der Sluijs, P.R. Whitehorn, M. Wiemers, Systemic i…	Valid	20 ; 57	MechoA an6.1 & 3.2: binding to acetylcholine receptors (muscarinic or nicotinic) disrupting the normal nerve signal transmissions for animals & Michaël addition with sulfhydryl groups, generating protein and DNA adducts for all species.	Valid	Valid	Valid
253	20	neonicotinoid	14626249	115086-54-9	imidacloprid-olefin	C1=CC(=NC=C1CN2C=CN=C2N[N+](=O)[O-])Cl	MechoA an6.1: binding to ACh receptors (muscarinic or nicotinic) disrupting the normal nerve signal transmissions for animals	IMI-olefin activated the receptors in a similar range as IMI	Loser, D., Grillberger, K., Hinojosa, M.G. et al. Acute effects of the imidacloprid metabolite desnitro-imidacloprid on human nACh receptors relevant for neuronal signaling. Arch Toxicol 95, 3695–3716 (2021). https://doi.org/10.1007/s00204-021-03168-z	Valid	20 ; 154	MechoA an6.1 & 1.1: binding to acetylcholine receptors (muscarinic or nicotinic) disrupting the normal nerve signal transmissions for animals & non-polar narcosis for all species (extrapolated).	Valid	Valid	Valid
254	20	neonicotinoid	16723172	946578-00-3	sulfoxaflor	CC(C1=CN=C(C=C1)C(F)(F)F)S(=NC#N)(=O)C	MechoA an6.1: binding to ACh receptors (muscarinic or nicotinic) disrupting the normal nerve signal transmissions for animals	ND	N. Simon-Delso, V. Amaral-Rogers, L.P. Belzunces, J.M. Bonmatin, M. Chagnon, C. Downs, L. Furlan, D.W. Gibbons, C. Giorio, V. Girolami, D. Goulson, D.P. Kreutzweiser, C.H. Krupke, M. Liess, E. Long, M. McField, P. Mineau, E.A.D. Mitchell, C.A. Morrissey, D.A. Noome, L. Pisa, J. Settele, J.D. Stark, A. Tapparo, H. Van Dyck, J. Van Praagh, J.P. Van der Sluijs, P.R. Whitehorn, M. Wiemers, Systemic i…	Valid	150	NA: Out of applicability domain of MechoA scheme.	Invalid	Invalid	Invalid
255	20	neonicotinoid	197701	165252-70-0	Dinotefuran	CN=C(NCC1CCOC1)N[N+](=O)[O-]	MechoA an6.1: binding to ACh receptors (muscarinic or nicotinic) disrupting the normal nerve signal transmissions for animals	ND	N. Simon-Delso, V. Amaral-Rogers, L.P. Belzunces, J.M. Bonmatin, M. Chagnon, C. Downs, L. Furlan, D.W. Gibbons, C. Giorio, V. Girolami, D. Goulson, D.P. Kreutzweiser, C.H. Krupke, M. Liess, E. Long, M. McField, P. Mineau, E.A.D. Mitchell, C.A. Morrissey, D.A. Noome, L. Pisa, J. Settele, J.D. Stark, A. Tapparo, H. Van Dyck, J. Van Praagh, J.P. Van der Sluijs, P.R. Whitehorn, M. Wiemers, Systemic i…	Unknown	20 ; 153	MechoA an6.1 & 1.1: binding to acetylcholine receptors (muscarinic or nicotinic) disrupting the normal nerve signal transmissions for animals & non-polar narcosis for all species.	Valid	Valid a priori	Valid a priori
255	153	nitroguanidine	197701	165252-70-0	(RS)-1-methyl-2-nitro-3-(tetrahydro-3-furylmethyl)guanidine;Dinotefuran;dinotefuran (ISO); 1-methyl-2-nitro-3-(tetrahydro-3-furylmethyl)guanidine;Guanidine, N''-methyl-N-nitro-N'-[(tetrahydro-3-furanyl)methyl]-;N''-Methyl-N-nitro-N'-[(tetrahydro-3-furanyl)methyl]guanidine	CN=C(NCC1CCOC1)N[N+](=O)[O-]	MechoA 1.1: non-polar narcosis for all species.	acute ecotox daphnia ≥1E+03 mg/L (ECHA dossier), skin sensitisation negative (GPMT)(ECHA dossier)	ECHA dossier	Valid	20 ; 153	MechoA an6.1 & 1.1: binding to acetylcholine receptors (muscarinic or nicotinic) disrupting the normal nerve signal transmissions for animals & non-polar narcosis for all species.	Valid	Valid	Valid a priori
256	21	spinosyn-like	115003	168316-95-8	Spinosad	CC[C@H]1CCCC([C@H](C(=O)C2=C[C@H]3[C@@H]4C[C@@H](C[C@H]4C=C[C@H]3[C@@H]2CC(=O)O1)O[C@H]5[C@@H]([C@@H]([C@H]([C@@H](O5)C)OC)OC)OC)C)O[C@H]6CC[C@@H]([C@H](O6)C)N(C)C	MechoA an6.1: binding to ACh receptors (muscarinic or nicotinic) disrupting the normal nerve signal transmissions for animals	ND	J.-P. Lumaret, F. Errouissi, K. Floate, J. Römbke, K. Wardhaugh, A Review on the Toxicity and Non-Target Effects of Macrocyclic Lactones in Terrestrial and Aquatic Environments, Curr Pharm Biotechnol. 13 (2012) 1004–1060. https://doi.org/10.2174/138920112800399257.|A.J. Crossthwaite, A. Bigot, P. Camblin, J. Goodchild, R.J. Lind, R. Slater, P. Maienfisch, The invertebrate pharmacology of insectic…	Valid	21 ; 79	MechoA an6.1 & 3.2 / 3.4: binding to acetylcholine receptors (muscarinic or nicotinic) disrupting the normal nerve signal transmissions for animals & Michaël addition with sulfhydryl groups, generating protein and DNA adducts for all species & probable autoxidation of the C=C in water leading to a ketodiol compound that simply acts through non-polar narcosis, which applies to all aquatic studies …	Valid	Valid	Valid
257	21	spinosyn-like	53297414	935545-74-7	Spinetoram	CC[C@H]1CCC[C@@H]([C@H](C(=O)C2=C[C@@H]3[C@H](C2CC(=O)O1)CC[C@H]4[C@H]3CC(C4)O[C@H]5[C@@H]([C@@H]([C@H]([C@@H](O5)C)OC)OCC)OC)C)O[C@H]6CC[C@@H]([C@H](O6)C)N(C)C	MechoA an6.1: binding to ACh receptors (muscarinic or nicotinic) disrupting the normal nerve signal transmissions for animals	ND	J.-P. Lumaret, F. Errouissi, K. Floate, J. Römbke, K. Wardhaugh, A Review on the Toxicity and Non-Target Effects of Macrocyclic Lactones in Terrestrial and Aquatic Environments, Curr Pharm Biotechnol. 13 (2012) 1004–1060. https://doi.org/10.2174/138920112800399257.|A.J. Crossthwaite, A. Bigot, P. Camblin, J. Goodchild, R.J. Lind, R. Slater, P. Maienfisch, The invertebrate pharmacology of insectic…	Valid	21 ; 79	MechoA an6.1 & 3.2 / 3.4: binding to acetylcholine receptors (muscarinic or nicotinic) disrupting the normal nerve signal transmissions for animals & Michaël addition with sulfhydryl groups, generating protein and DNA adducts for all species & probable autoxidation of the C=C in water leading to a ketodiol compound that simply acts through non-polar narcosis, which applies to all aquatic studies …	Valid	Valid	Valid
258	22	nicotine/acetylcholine-like	89594	54-11-5	nicotine	CN1CCC[C@H]1c1cccnc1	MechoA an6.1: binding to acetylcholine receptors (muscarinic or nicotinic) disrupting the normal nerve signal transmissions for animals	acute tox rat cat 3 (ECHA dossier), skin irritation positive (ECHA dossier), eye corrosion positive (ECHA dossier), skin sensitisation negative (LLNA) (ECHA dossier), genetic toxicity in vitro Ames & mammals negative (ECHA dossier), ecotox acute fish LC50 96h > 3 mg/L (ECHA dossier), ecotox acute daphnia EC50 48h 0,242 - 5,678 mg/L (ECHA dossier), ecotox acute algae EC50 72h 3,2 mg/L (ECHA dossie…	C. Nguyen, S. Mondoloni, T.L. Borgne, I. Centeno, M. Come, J. Jehl, C. Solié, L.M. Reynolds, R.D. Cuttoli, S. Tolu, S. Valverde, S. Didienne, B. Hannesse, J.-F. Fiancette, S. Pons, U. Maskos, V. Deroche-Gamonet, D. Dalkara, J.-P. Hardelin, A. Mourot, F. Marti, P. Faure, Nicotine inhibits the VTA-to-amygdala dopamine pathway to promote anxiety, Neuron 109 (2021) 2604-2615.e9. https://doi.org/10.10…	Valid	22g ; 145	MechoA an6.1 & 1.2 & 5.2: agonist binding to nicotinic acetylcholine receptors disrupting the normal nerve signal transmissions for animals & polar narcosis & alkalinization of cells, corrosion if directly applied, for all species.	Valid	Valid	Valid
259	22	nicotine/acetylcholine-like	9308	300-54-9	muscarine	C[C@H]1[C@@H](C[C@H](O1)C[N+](C)(C)C)O	MechoA an6.1: binding to acetylcholine receptors (muscarinic or nicotinic) disrupting the normal nerve signal transmissions for animals	non-selective muscarinic acetylcholine receptor (mAChR) antagonists	K.L. Kohnen-Johannsen, O. Kayser, Tropane Alkaloids: Chemistry, Pharmacology, Biosynthesis and Production, Molecules 24 (2019) 796. https://doi.org/10.3390/molecules24040796. | Daly, J. W. (2005). Nicotinic Agonists, Antagonists, and Modulators From Natural Sources. Cellular and Molecular Neurobiology, 25(3-4), 513–552. doi:10.1007/s10571-005-3968-4	Valid	22h ; 141	MechoA an6.1 & 1.3: binding to acetylcholine receptors (muscarinic or nicotinic) disrupting the normal nerve signal transmissions for animals & permanently cationic membrane destabilisation for all species.	Valid	Valid	Valid
260	22	nicotine/acetylcholine-like	854023	140111-52-0	epibatidine	Clc(nc1)ccc1C(C2)C(N3)CCC23	MechoA an6.1: binding to acetylcholine receptors (muscarinic or nicotinic) disrupting the normal nerve signal transmissions for animals	nicotinic acetylcholine receptors (nAChRs) binding	B. Salehi, S. Sestito, S. Rapposelli, G. Peron, D. Calina, M. Sharifi-Rad, F. Sharopov, N. Martins, J. Sharifi-Rad, Epibatidine: A Promising Natural Alkaloid in Health, Biomolecules 9 (2018) 6. https://doi.org/10.3390/biom9010006. | D. Gündisch, C. Eibl, Nicotinic acetylcholine receptor ligands; a patent review (2006-2011), Expert Opin Ther Pat. 21 (2011) 1867–1896. https://doi.org/10.1517/135437…	Valid	22g ; 145	MechoA an6.1 & 1.2 & 5.2: agonist binding to nicotinic acetylcholine receptors disrupting the normal nerve signal transmissions for animals & polar narcosis & alkalinization of cells, corrosion if directly applied, for all species.	Valid	Valid	Valid
261	22	nicotine/acetylcholine-like	5405	50679-08-8	Terfenadine	CC(C)(C)C1=CC=C(C=C1)C(CCCN2CCC(CC2)C(C3=CC=CC=C3)(C4=CC=CC=C4)O)O	MechoA an6.1: binding to acetylcholine receptors (muscarinic or nicotinic) disrupting the normal nerve signal transmissions for animals	competitive H1-receptor antagonist antihistamine,and muscarinic acetylcholine receptors (nAChRs) binding	https://go.drugbank.com/drugs/DB00342	Valid	145	MechoA 1.2 & 5.2: polar narcosis & alkalinization of cells, corrosion if directly applied, for all species.	Invalid	Invalid	Invalid
262	22	nicotine/acetylcholine-like	164282	52829-07-9	bis(2,2,6,6-tetramethylpiperidin-4-yl) sebacate (Tinuvin 770)	O=C(OC(CC(NC1(C)C)(C)C)C1)CCCCCCCCC(=O)OC(CC(NC2(C)C)(C)C)C2	MechoA an6.1: binding to acetylcholine receptors (muscarinic or nicotinic) disrupting the normal nerve signal transmissions for animals	Tinuvin 770 induces acute hemodynamic alterations. In lower doses, it causes peripheral vasodilatation, however at higher doses acute cardiac failure occured. Plastics containing Tinuvin 770 should be used with care in medical practice and the laboratory.(M. Krepuska, M. Hubay, E. Zima, A. Kovacs, V. Kekesi, H. Kalasz, B. Szilagyi, B. Merkely, P. Sotonyi, Hemodynamic Effects of the Light Stabiliz…	[1] M. Krepuska, M. Hubay, E. Zima, A. Kovacs, V. Kekesi, H. Kalasz, B. Szilagyi, B. Merkely, P. Sotonyi, Hemodynamic Effects of the Light Stabilizer Tinuvin 770 in Dogs In Vivo, Open Med Chem J 12 (2018) 88–97. https://doi.org/10.2174/1874104501812010088. [2] T. Costa, B. Sampaio-Marques, N.M. Neves, H. Aguilar, A.G. Fraga, Antimicrobial properties of hindered amine light stabilizers in polymer …	Unknown	22h ; 145	MechoA an6.1 & 1.2 & 5.2: binding to acetylcholine receptors (muscarinic or nicotinic) disrupting the normal nerve signal transmissions for animals & polar narcosis & alkalinization of cells, corrosion if directly applied, for all species.	Valid	Valid a priori	Valid a priori
263	22	nicotine/acetylcholine-like	1993	55-92-5	methacholine	CC(C[N+](C)(C)C)OC(=O)C	MechoA an6.1: binding to acetylcholine receptors (muscarinic or nicotinic) disrupting the normal nerve signal transmissions for animals	pEC50=6.4	Pei XF, Gupta TH, Badio B, Padgett WL, Daly JW. (1998) 6beta-Acetoxynortropane: a potent muscarinic agonist with apparent selectivity toward M2-receptors. J Med Chem, 41 (12): 2047-55. [PMID:9622546]|Richards MH, van Giersbergen PL. (1995) Human muscarinic receptors expressed in A9L and CHO cells: activation by full and partial agonists. Br J Pharmacol, 114 (6): 1241-9. [PMID:7620715]|Beth E Davi…	Valid	22h ; 141	MechoA an6.1 & 1.3: binding to acetylcholine receptors (muscarinic or nicotinic) disrupting the normal nerve signal transmissions for animals & permanently cationic membrane destabilisation for all species.	Valid	Valid	Valid
264	22	nicotine/acetylcholine-like	4543	72-69-5	nortriptyline	CNCCC=C1C2=CC=CC=C2CCC3=CC=CC=C31	MechoA an6.1: binding to acetylcholine receptors (muscarinic or nicotinic) disrupting the normal nerve signal transmissions for animals	muscarinic antagonist	Y.-H. Tran, C.C.M. Schuiling-Veninga, J.E.H. Bergman, H. Groen, B. Wilffert, Impact of Muscarinic M3 Receptor Antagonism on the Risk of Type 2 Diabetes in Antidepressant-Treated Patients: A Case-Controlled Study, CNS Drugs. 31 (2017) 483–493. https://doi.org/10.1007/s40263-017-0436-x.	Valid	22e ; 145	MechoA an6.1 & 1.2 & 5.2: antagonist binding to muscarinic acetylcholine receptors disrupting the normal nerve signal transmissions for animals & polar narcosis & alkalinization of cells, corrosion if directly applied, for all species.	Valid	Valid	Valid
265	22	nicotine/acetylcholine-like	11753673	864750-70-9	revefenacin	CN(CCN1CCC(CC1)OC(=O)NC2=CC=CC=C2C3=CC=CC=C3)C(=O)C4=CC=C(C=C4)CN5CCC(CC5)C(=O)N	MechoA an6.1: binding to acetylcholine receptors (muscarinic or nicotinic) disrupting the normal nerve signal transmissions for animals	muscarinic antagonist | pKi=9.4	S.S. Hegde, M.T. Pulido-Rios, M.A. Luttmann, J.J. Foley, G.E. Hunsberger, T. Steinfeld, T. Lee, Y. Ji, M.M. Mammen, J.R. Jasper, Pharmacological properties of revefenacin (TD-4208), a novel, nebulized long-acting, and lung selective muscarinic antagonist, at human recombinant muscarinic receptors and in rat, guinea pig, and human isolated airway tissues, Pharmacol Res Perspect 6 (2018) e00400. ht…	Valid	22h ; 38	MechoA an6.1 & 6.2 / pl6.7: binding to acetylcholine receptors (muscarinic or nicotinic) disrupting the normal nerve signal transmissions for animals & disruption of calcium transport in all species and inhibition of tubulin polymerisation into microtubules, which may be a direct inhibition or simply be due to the modified calcium concentration, stopping mitosis in plants.	Valid	Valid	Valid
266	22	nicotine/acetylcholine-like	3034748	64285-06-9	anatoxin	CC(=O)C1=CCC[C@@H]2CC[C@H]1N2	MechoA an6.1: binding to acetylcholine receptors (muscarinic or nicotinic) disrupting the normal nerve signal transmissions for animals	Nicotinic acetylcholine receptor ligands	D. Gündisch, C. Eibl, Nicotinic acetylcholine receptor ligands; a patent review (2006-2011), Expert Opin Ther Pat. 21 (2011) 1867–1896. https://doi.org/10.1517/13543776.2011.637919.| Daly, J. W. (2005). Nicotinic Agonists, Antagonists, and Modulators From Natural Sources. Cellular and Molecular Neurobiology, 25(3-4), 513–552. doi:10.1007/s10571-005-3968-4	Valid	79	MechoA 3.2 / 3.4: Michaël addition with sulfhydryl groups, generating protein and DNA adducts for all species & probable autoxidation of the C=C in water leading to a ketodiol compound that simply acts through non-polar narcosis, which applies to all aquatic studies and oral toxicity studies by gavage.	Invalid	Invalid	Invalid
267	22	nicotine/acetylcholine-like	16051918	57-94-3	d-tubocurarine	Oc7ccc1cc7Oc5cc6C(Cc4ccc(Oc2c3C(C1)[N+](C)(C)CCc3cc(OC)c2O)cc4)[N+](C)(C)CCc6cc5OC	MechoA an6.1: binding to acetylcholine receptors (muscarinic or nicotinic) disrupting the normal nerve signal transmissions for animals	antagonistes of nicotinic receptor | selective a1b1gd	M. Essack, V.B. Bajic, J.A.C. Archer, Conotoxins that Confer Therapeutic Possibilities, Marine Drugs 10 (2012) 1244–1265. https://doi.org/10.3390/md10061244. | Daly, J. W. (2005). Nicotinic Agonists, Antagonists, and Modulators From Natural Sources. Cellular and Molecular Neurobiology, 25(3-4), 513–552. doi:10.1007/s10571-005-3968-4	Valid	22f ; 126	MechoA an6.1 & ma4.3 & 1.2: antagonist binding to nicotinic acetylcholine receptors disrupting the normal nerve signal transmissions for animals & metabolism to a quinone, then RedOx cycle between reduced and oxidized quinone for mammals & polar narcosis for all species.	Valid	Valid	Valid
268	22	nicotine/acetylcholine-like	10235	485-35-8	cytisine	O=C1C=CC=C2C(C3)CNCC3CN12	MechoA an6.1: binding to acetylcholine receptors (muscarinic or nicotinic) disrupting the normal nerve signal transmissions for animals	partial agonist of ⍺4-β2 nicotinic acetylcholine receptors	https://go.drugbank.com/drugs/DB09028 | D. Gündisch, C. Eibl, Nicotinic acetylcholine receptor ligands; a patent review (2006-2011), Expert Opin Ther Pat. 21 (2011) 1867–1896. https://doi.org/10.1517/13543776.2011.637919.| Daly, J. W. (2005). Nicotinic Agonists, Antagonists, and Modulators From Natural Sources. Cellular and Molecular Neurobiology, 25(3-4), 513–552. doi:10.1007/s10571-005-3968-4	Valid	22h ; 145	MechoA an6.1 & 1.2 & 5.2: binding to acetylcholine receptors (muscarinic or nicotinic) disrupting the normal nerve signal transmissions for animals & polar narcosis & alkalinization of cells, corrosion if directly applied, for all species.	Valid	Valid	Valid
269	22	nicotine/acetylcholine-like	441071	57-24-9	strychnine	c12ccccc1N(C34)C(=O)CC(C45)OCC=C(C5CC67)CN6CCC237	MechoA an6.1: binding to acetylcholine receptors (muscarinic or nicotinic) disrupting the normal nerve signal transmissions for animals	antagonist of glycine in the glycine receptor of nerve jonctions (Strychnine (PIM 507), (n.d.). https://www.inchem.org/documents/pims/chemical/pim507.htm (accessed April 15, 2024).) strychnine has been found to act allosterically at muscarinic receptors (Lazareno S, Birdsall NJ. Detection, quantitation, and verification of allosteric interactions of agents with labeled and unlabeled ligands at G …	Strychnine (PIM 507), (n.d.). https://www.inchem.org/documents/pims/chemical/pim507.htm (accessed April 15, 2024). J. Patocka, Chapter 17 - Strychnine, in: R.C. Gupta (Ed.), Handbook of Toxicology of Chemical Warfare Agents (Second Edition), Academic Press, Boston, 2015: pp. 215–222. https://doi.org/10.1016/B978-0-12-800159-2.00017-8. Makarovsky, I.; Markel, G.; Hoffman, A.; Schein, O.; Brosh-Nis…	Valid	22h ; 145	MechoA an6.1 & 1.2 & 5.2: binding to acetylcholine receptors (muscarinic or nicotinic) disrupting the normal nerve signal transmissions for animals & polar narcosis & alkalinization of cells, corrosion if directly applied, for all species.	Valid	Valid	Valid
270	22	nicotine/acetylcholine-like	1979	827-61-2	(-)-aceclidine	CC(=O)O[C@H]1C[NH+]2CCC1CC2	MechoA an6.1: binding to acetylcholine receptors (muscarinic or nicotinic) disrupting the normal nerve signal transmissions for animals	pEC50=5.0	Ehlert FJ, Griffin MT, Glidden PF. (1996) The interaction of the enantiomers of aceclidine with subtypes of the muscarinic receptor. J Pharmacol Exp Ther, 279 (3): 1335-44. [PMID:8968358]	Valid	22h ; 145	MechoA an6.1 & 1.2 & 5.2: binding to acetylcholine receptors (muscarinic or nicotinic) disrupting the normal nerve signal transmissions for animals & polar narcosis & alkalinization of cells, corrosion if directly applied, for all species.	Valid	Valid	Valid
271	22	nicotine/acetylcholine-like	6954180		(+)-aceclidine	CC(=O)O[C@@H]1C[NH+]2CCC1CC2	MechoA an6.1: binding to acetylcholine receptors (muscarinic or nicotinic) disrupting the normal nerve signal transmissions for animals	pEC50=5.4	Ehlert FJ, Griffin MT, Glidden PF. (1996) The interaction of the enantiomers of aceclidine with subtypes of the muscarinic receptor. J Pharmacol Exp Ther, 279 (3): 1335-44. [PMID:8968358]	Valid	22h ; 145	MechoA an6.1 & 1.2 & 5.2: binding to acetylcholine receptors (muscarinic or nicotinic) disrupting the normal nerve signal transmissions for animals & polar narcosis & alkalinization of cells, corrosion if directly applied, for all species.	Valid	Valid	Valid
272	22	nicotine/acetylcholine-like	10236758		77-LH-28-1	CCCCC1CCN(CC1)CCCN2C(=O)CCC3=CC=CC=C32	MechoA an6.1: binding to acetylcholine receptors (muscarinic or nicotinic) disrupting the normal nerve signal transmissions for animals		Characterization of a CNS penetrant, selective M1 muscarinic receptor agonist, 77‐LH‐28‐1 - Langmead - 2008 - British Journal of Pharmacology - Wiley Online Library | https://pubblicazioni.unicam.it/handle/11581/399413	Valid	22h ; 145	MechoA an6.1 & 1.2 & 5.2: binding to acetylcholine receptors (muscarinic or nicotinic) disrupting the normal nerve signal transmissions for animals & polar narcosis & alkalinization of cells, corrosion if directly applied, for all species.	Valid	Valid	Valid
273	22	nicotine/acetylcholine-like	187	51-84-3	acetylcholine	CC(=O)OCC[N+](C)(C)C	MechoA an6.1: binding to acetylcholine receptors (muscarinic or nicotinic) disrupting the normal nerve signal transmissions for animals	pKi=4.3 – 4.9	Keov P, Valant C, Devine SM, Lane JR, Scammells PJ, Sexton PM, Christopoulos A. (2013) Reverse engineering of the selective agonist TBPB unveils both orthosteric and allosteric modes of action at the M₁ muscarinic acetylcholine receptor. Mol Pharmacol, 84 (3): 425-37. [PMID:23798605]Jakubík J, Bacáková L, El-Fakahany EE, Tucek S. (1997) Positive cooperativity of acetylcholine and other agonists w…	Valid	22h ; 141	MechoA an6.1 & 1.3: binding to acetylcholine receptors (muscarinic or nicotinic) disrupting the normal nerve signal transmissions for animals & permanently cationic membrane destabilisation for all species.	Valid	Valid	Valid
274	22	nicotine/acetylcholine-like	2229	35516-99-5	arecaidine propargyl ester	CN1CC(=CCC1)C(=O)OCC#C	MechoA an6.1: binding to acetylcholine receptors (muscarinic or nicotinic) disrupting the normal nerve signal transmissions for animals	pKi=6.4	Jakubík J, Bacáková L, El-Fakahany EE, Tucek S. (1997) Positive cooperativity of acetylcholine and other agonists with allosteric ligands on muscarinic acetylcholine receptors. Mol Pharmacol, 52 (1): 172-9. [PMID:9224827]	Valid	22h ; 57	MechoA an6.1 & 3.2: binding to acetylcholine receptors (muscarinic or nicotinic) disrupting the normal nerve signal transmissions for animals & Michaël addition with sulfhydryl groups, generating protein and DNA adducts for all species.	Valid	Valid	Valid
275	22	nicotine/acetylcholine-like	125428	130571-36-7	6-Acetoxynortropane	CC(=O)O[C@@H]1C[C@H]2CCC[C@@H]1N2	MechoA an6.1: binding to acetylcholine receptors (muscarinic or nicotinic) disrupting the normal nerve signal transmissions for animals		Pei XF, Gupta TH, Badio B, Padgett WL, Daly JW. (1998) 6beta-Acetoxynortropane: a potent muscarinic agonist with apparent selectivity toward M2-receptors. J Med Chem, 41 (12): 2047-55. [PMID:9622546]	Valid	22h ; 145	MechoA an6.1 & 1.2 & 5.2: binding to acetylcholine receptors (muscarinic or nicotinic) disrupting the normal nerve signal transmissions for animals & polar narcosis & alkalinization of cells, corrosion if directly applied, for all species.	Valid	Valid	Valid
276	22	nicotine/acetylcholine-like	2230	63-75-2	arecoline	COC(=O)C1=CCCN(C1)C	MechoA an6.1: binding to acetylcholine receptors (muscarinic or nicotinic) disrupting the normal nerve signal transmissions for animals	pKi=5.7 & pKi=5.3	https://www.cps.org.tw/issues/file/d3aec1ac7c40f4163395e15942315da0.pdf | https://www.tandfonline.com/doi/full/10.3109/13880209.2016.1160251 | Daly, J. W. (2005). Nicotinic Agonists, Antagonists, and Modulators From Natural Sources. Cellular and Molecular Neurobiology, 25(3-4), 513–552. doi:10.1007/s10571-005-3968-4|Jakubík J, Bacáková L, El-Fakahany EE, Tucek S. (1997) Positive cooperativity of …	Valid	22h ; 57	MechoA an6.1 & 3.2: binding to acetylcholine receptors (muscarinic or nicotinic) disrupting the normal nerve signal transmissions for animals & Michaël addition with sulfhydryl groups, generating protein and DNA adducts for all species.	Valid	Valid	Valid
277	22	nicotine/acetylcholine-like	25221108	1131451-23-4	AZD6088	CCOC(=O)N1CCC(CC1)(C)N1CCC(CC1)N1C(=O)N[C@@H]2[C@@H]1CCCC2	MechoA an6.1: binding to acetylcholine receptors (muscarinic or nicotinic) disrupting the normal nerve signal transmissions for animals	pEC50=8.3	https://www.sciencedirect.com/science/article/abs/pii/S0028390818300285	Valid	22h ; 98	MechoA an6.1 & 6.7 & 2.1: binding to acetylcholine receptors (muscarinic or nicotinic) disrupting the normal nerve signal transmissions for animals & fatty acid elongases inhibition, disrupting the synthesis of very long chain fatty acids (VLCFA) which are needed to build cell membranes and storage fat, for all species & enzymatic hydrolysis to acid and alcohol/amine + narcosis of the parent comp…	Valid	Valid	Valid
278	22	nicotine/acetylcholine-like	14447041		baogongtong A / Bao Gong Tong A / Bao Gong Teng A	CC(=O)OC(CC12)C(N1)CCC2O	MechoA an6.1: binding to acetylcholine receptors (muscarinic or nicotinic) disrupting the normal nerve signal transmissions for animals		Daly, J. W. (2005). Nicotinic Agonists, Antagonists, and Modulators From Natural Sources. Cellular and Molecular Neurobiology, 25(3-4), 513–552. doi:10.1007/s10571-005-3968-4 | https://europepmc.org/article/med/2130593	Valid	22h ; 145	MechoA an6.1 & 1.2 & 5.2: binding to acetylcholine receptors (muscarinic or nicotinic) disrupting the normal nerve signal transmissions for animals & polar narcosis & alkalinization of cells, corrosion if directly applied, for all species.	Valid	Valid	Valid
279	22	nicotine/acetylcholine-like	2370	674-38-4	bethanechol	CC(C[N+](C)(C)C)OC(=O)N	MechoA an6.1: binding to acetylcholine receptors (muscarinic or nicotinic) disrupting the normal nerve signal transmissions for animals	pKi=4.0 & pKi=3.7	Pharmacological discrimination between muscarinic receptor signal transduction cascades with bethanechol chloride - Liu - 2003 - British Journal of Pharmacology - Wiley Online Library|Jakubík J, Bacáková L, El-Fakahany EE, Tucek S. (1997) Positive cooperativity of acetylcholine and other agonists with allosteric ligands on muscarinic acetylcholine receptors. Mol Pharmacol, 52 (1): 172-9. [PMID:92…	Valid	22h ; 141	MechoA an6.1 & 1.3: binding to acetylcholine receptors (muscarinic or nicotinic) disrupting the normal nerve signal transmissions for animals & permanently cationic membrane destabilisation for all species.	Valid	Valid	Valid
280	22	nicotine/acetylcholine-like	5831	51-83-2	carbachol / carbamylcholine	NC(=O)OCC[N+](C)(C)C	MechoA an6.1: binding to acetylcholine receptors (muscarinic or nicotinic) disrupting the normal nerve signal transmissions for animals	pKi=3.2 – 5.3 & pKi=3.9	Cheng K, Khurana S, Chen Y, Kennedy RH, Zimniak P, Raufman JP. (2002) Lithocholylcholine, a bile acid/acetylcholine hybrid, is a muscarinic receptor antagonist. J Pharmacol Exp Ther, 303 (1): 29-35. [PMID:12235229]|Jakubík J, Bacáková L, El-Fakahany EE, Tucek S. (1997) Positive cooperativity of acetylcholine and other agonists with allosteric ligands on muscarinic acetylcholine receptors. Mol Pha…	Valid	22h ; 141	MechoA an6.1 & 1.3: binding to acetylcholine receptors (muscarinic or nicotinic) disrupting the normal nerve signal transmissions for animals & permanently cationic membrane destabilisation for all species.	Valid	Valid	Valid
281	22	nicotine/acetylcholine-like	2684	124620-88-8	cevimeline	CC1SCC2(O1)CN1CCC2CC1	MechoA an6.1: binding to acetylcholine receptors (muscarinic or nicotinic) disrupting the normal nerve signal transmissions for animals	Cevimeline represents a potent direct-acting muscarinic receptor agonist. Chemically, it is 2-methylspiro[1,3-oxathiolane-5,30 -1-azabicyclo[2.2.2]octane]	P. Oleksak, M. Novotny, J. Patocka, E. Nepovimova, J. Hort, J. Pavlik, B. Klimova, M. Valis, K. Kuca, Neuropharmacology of Cevimeline and Muscarinic Drugs—Focus on Cognition and Neurodegeneration, Int J Mol Sci. 22 (2021) 8908. https://doi.org/10.3390/ijms22168908.	Valid	22h ; 145	MechoA an6.1 & 1.2 & 5.2: binding to acetylcholine receptors (muscarinic or nicotinic) disrupting the normal nerve signal transmissions for animals & polar narcosis & alkalinization of cells, corrosion if directly applied, for all species.	Valid	Valid	Valid
282	22	nicotine/acetylcholine-like	657347	21795-59-5 / 16709-43-6	cis-dioxolane	C[C@H]1OC[C@H](O1)C[N+](C)(C)C	MechoA an6.1: binding to acetylcholine receptors (muscarinic or nicotinic) disrupting the normal nerve signal transmissions for animals	the muscarinic agonists cis-dioxolane and xanomeline	Daly, J. W. (2005). Nicotinic Agonists, Antagonists, and Modulators From Natural Sources. Cellular and Molecular Neurobiology, 25(3-4), 513–552. doi:10.1007/s10571-005-3968-4	Valid	22h ; 141	MechoA an6.1 & 1.3: binding to acetylcholine receptors (muscarinic or nicotinic) disrupting the normal nerve signal transmissions for animals & permanently cationic membrane destabilisation for all species.	Valid	Valid	Valid
283	22	nicotine/acetylcholine-like	135409468	6104-71-8	N-desmethylclozapine	C1CN(CCN1)C2=NC3=C(C=CC(=C3)Cl)NC4=CC=CC=C42	MechoA an6.1: binding to acetylcholine receptors (muscarinic or nicotinic) disrupting the normal nerve signal transmissions for animals	N-desmethylclozapine, an allosteric agonist at muscarinic 1 receptor, potentiates N-methyl-d-aspartate receptor activity	N-desmethylclozapine, an allosteric agonist at muscarinic 1 receptor, potentiates N-methyl-d-aspartate receptor activity | PNAS | https://link.springer.com/article/10.1007/s00213-004-1940-5 | https://link.springer.com/article/10.1007/s00213-004-2017-1	Valid	143 ; 145	MechoA anC4.3 & 1.2 & 5.2: metabolism into nitroso, hydroxylamine or nitrenium, generating DNA adducts, oxidative stress and carcinogenicity for animals & polar narcosis & alkalinization of cells, corrosion if directly applied, for all species.	Invalid	Invalid	Invalid
284	22	nicotine/acetylcholine-like	10937	541-64-0	furtrethonium	C[N+](Cc1ccco1)(C)C	MechoA an6.1: binding to acetylcholine receptors (muscarinic or nicotinic) disrupting the normal nerve signal transmissions for animals	The agonist starting point, furtrethonium 3, was gradually transformed into antagonist by introduction of lipophilic and bulky groups in position 5 of this molecule.	S. Manfredini, M. Guarneri, D. Simoni, E. Grana, C. Boselli, F. Zonta, A. Feriani, G. Gaviraghi, G. Toson, Cholinergic agents structurally related to furtrethonium. 1, European Journal of Medicinal Chemistry. 29 (1994) 153–161. https://doi.org/10.1016/0223-5234(94)90213-5.	Valid	22h ; 129	MechoA an6.1 & 4.3: binding to acetylcholine receptors (muscarinic or nicotinic) disrupting the normal nerve signal transmissions for animals & metabolism of the furan ring into an epoxide intermediate and further into a reactive unsaturated aldehyde generating proteins & DNA adducts for all species, typically leading to hepatotoxicity for animals.	Valid	Valid	Valid
285	22	nicotine/acetylcholine-like	10104167	772325-68-5	iperoxo	C[N+](CC#CCOC1=NOCC1)(C)C	MechoA an6.1: binding to acetylcholine receptors (muscarinic or nicotinic) disrupting the normal nerve signal transmissions for animals	superagonist at muscarinic M₂ receptors with very high affinity	Schrage R, Holze J, Klöckner J, Balkow A, Klause AS, Schmitz AL, De Amici M, Kostenis E, Tränkle C, Holzgrabe U et al.. (2014) New insight into active muscarinic receptors with the novel radioagonist [³H]iperoxo. Biochem Pharmacol, 90 (3): 307-19. [PMID:24863257]	Valid	22h ; 141	MechoA an6.1 & 1.3: binding to acetylcholine receptors (muscarinic or nicotinic) disrupting the normal nerve signal transmissions for animals & permanently cationic membrane destabilisation for all species.	Valid	Valid	Valid
286	22	nicotine/acetylcholine-like	9893054	1108748-12-4	LY593093	O[C@@H]1Cc2c([C@H]1NC(=O)c1ccc(cc1)c1ccccc1)cc(cc2)N=C(N(Cc1ccc(cc1)F)C)C	MechoA an6.1: binding to acetylcholine receptors (muscarinic or nicotinic) disrupting the normal nerve signal transmissions for animals	pKi=6.2, selective partial orthosteric agonist	Watt ML, Schober DA, Hitchcock S, Liu B, Chesterfield AK, McKinzie D, Felder CC. (2011) Pharmacological characterization of LY593093, an M1 muscarinic acetylcholine receptor-selective partial orthosteric agonist. J Pharmacol Exp Ther, 338 (2): 622-32. [PMID:21558436]	Valid	150	NA: Out of applicability domain of MechoA scheme.	Invalid	Invalid	Invalid
287	22	nicotine/acetylcholine-like	5926	55-45-8	McN-A-343	O=C(Nc1cccc(c1)Cl)OCC#CC[N+](C)(C)C.[Cl-]	MechoA an6.1: binding to acetylcholine receptors (muscarinic or nicotinic) disrupting the normal nerve signal transmissions for animals	partial agonist of all muscarinic receptor. Agonist bitopic for M2 receptors (allosteric & orthosteric) | pKi=4.8 – 5.2 | pKi=5.1	The pharmacology of McN-A-343 - ScienceDirect | Richards MH, van Giersbergen PL. (1995) Human muscarinic receptors expressed in A9L and CHO cells: activation by full and partial agonists. Br J Pharmacol, 114 (6): 1241-9. [PMID:7620715] | Mei L, Lai J, Roeske WR, Fraser CM, Venter JC, Yamamura HI. (1989) Pharmacological characterization of the M1 muscarinic receptors expressed in murine fibroblast…	Valid	22h ; 141	MechoA an6.1 & 1.3: binding to acetylcholine receptors (muscarinic or nicotinic) disrupting the normal nerve signal transmissions for animals & permanently cationic membrane destabilisation for all species.	Valid	Valid	Valid
288	22	nicotine/acetylcholine-like	70973	1197-60-0	methylfurmethide	Cc1ccc(o1)C[N+](C)(C)C	MechoA an6.1: binding to acetylcholine receptors (muscarinic or nicotinic) disrupting the normal nerve signal transmissions for animals	pKi=4.6	Jakubík J, Bacáková L, El-Fakahany EE, Tucek S. (1997) Positive cooperativity of acetylcholine and other agonists with allosteric ligands on muscarinic acetylcholine receptors. Mol Pharmacol, 52 (1): 172-9. [PMID:9224827]	Valid	22h ; 141	MechoA an6.1 & 1.3: binding to acetylcholine receptors (muscarinic or nicotinic) disrupting the normal nerve signal transmissions for animals & permanently cationic membrane destabilisation for all species.	Valid	Valid	Valid
289	22	nicotine/acetylcholine-like	65926		nebracetam	C1C(CN(C1=O)CC2=CC=CC=C2)CN	MechoA an6.1: binding to acetylcholine receptors (muscarinic or nicotinic) disrupting the normal nerve signal transmissions for animals		Effect of Nebracetam on the Disruption of Spatial Cognition in Rats - ScienceDirect | https://www.sciencedirect.com/science/article/pii/S0021519819520856?via%3Dihub|[1] Effects of Nebracetam (WEB 1881 FU), a Novel Nootropic, as a M<SUB>1</SUB>-Muscarinic Agonist, (n.d.). https://www.jstage.jst.go.jp/article/jphs1951/55/1/55_1_177/_article/-char/ja/ (accessed November 7, 2023).	Valid	145	MechoA 1.2 & 5.2: polar narcosis & alkalinization of cells, corrosion if directly applied, for all species.	Invalid	Invalid	Invalid
290	22	nicotine/acetylcholine-like	4630	70-22-4	oxotremorine	O=C1CCCN1CC#CCN1CCCC1	MechoA an6.1: binding to acetylcholine receptors (muscarinic or nicotinic) disrupting the normal nerve signal transmissions for animals	pKi=5.5 & pKi=6.0	Jakubík J, Bacáková L, El-Fakahany EE, Tucek S. (1997) Positive cooperativity of acetylcholine and other agonists with allosteric ligands on muscarinic acetylcholine receptors. Mol Pharmacol, 52 (1): 172-9. [PMID:9224827]	Valid	22h ; 145	MechoA an6.1 & 1.2 & 5.2: binding to acetylcholine receptors (muscarinic or nicotinic) disrupting the normal nerve signal transmissions for animals & polar narcosis & alkalinization of cells, corrosion if directly applied, for all species.	Valid	Valid	Valid
291	22	nicotine/acetylcholine-like	4629	63939-65-1	oxotremorine-M	O=C1CCCN1CC#CC[N+](C)(C)C	MechoA an6.1: binding to acetylcholine receptors (muscarinic or nicotinic) disrupting the normal nerve signal transmissions for animals	pKi=5.1 & pKi=5.6	Jakubík J, Bacáková L, El-Fakahany EE, Tucek S. (1997) Positive cooperativity of acetylcholine and other agonists with allosteric ligands on muscarinic acetylcholine receptors. Mol Pharmacol, 52 (1): 172-9. [PMID:9224827]|Mei L, Lai J, Roeske WR, Fraser CM, Venter JC, Yamamura HI. (1989) Pharmacological characterization of the M1 muscarinic receptors expressed in murine fibroblast B82 cells. J Ph…	Valid	22h ; 141	MechoA an6.1 & 1.3: binding to acetylcholine receptors (muscarinic or nicotinic) disrupting the normal nerve signal transmissions for animals & permanently cationic membrane destabilisation for all species.	Valid	Valid	Valid
292	22	nicotine/acetylcholine-like	5910	92-13-7	pilocarpine	CC[C@@H]1C(=O)OC[C@@H]1Cc1cncn1C	MechoA an6.1: binding to acetylcholine receptors (muscarinic or nicotinic) disrupting the normal nerve signal transmissions for animals	pKi=5.1 & pKi=4.9	Jakubík J, Bacáková L, El-Fakahany EE, Tucek S. (1997) Positive cooperativity of acetylcholine and other agonists with allosteric ligands on muscarinic acetylcholine receptors. Mol Pharmacol, 52 (1): 172-9. [PMID:9224827]|Richards MH, van Giersbergen PL. (1995) Human muscarinic receptors expressed in A9L and CHO cells: activation by full and partial agonists. Br J Pharmacol, 114 (6): 1241-9. [PMI…	Valid	151	MechoA 2.1: combination of enzymatic hydrolysis to corresponding acid and alcohol, generating acidity and narcosis of the parent molecule, for all species.	Invalid	Invalid	Invalid
293	22	nicotine/acetylcholine-like	137553163		SPP1	Cc1cccc(c1)N1CN(C(=O)C21CCN(CC2)C1CCN(CC1)C(=O)OC1CC1)C	MechoA an6.1: binding to acetylcholine receptors (muscarinic or nicotinic) disrupting the normal nerve signal transmissions for animals	In vitro, SPP1 is a potent, partial agonist of cortical and hippocampal M1 receptors with activity conserved across species. SPP1 displays high functional selectivity for M1 receptors over native M2 and M3 receptor anti‐targets and over a panel of other targets.	L.M. Broad, H.E. Sanger, A.J. Mogg, E.M. Colvin, R. Zwart, D.A. Evans, F. Pasqui, E. Sher, G.N. Wishart, V.N. Barth, C.C. Felder, P.J. Goldsmith, Identification and pharmacological profile of SPP1, a potent, functionally selective and brain penetrant agonist at muscarinic M1 receptors, Br J Pharmacol. 176 (2019) 110–126. https://doi.org/10.1111/bph.14510.	Valid	22h ; 98	MechoA an6.1 & 6.7 & 2.1: binding to acetylcholine receptors (muscarinic or nicotinic) disrupting the normal nerve signal transmissions for animals & fatty acid elongases inhibition, disrupting the synthesis of very long chain fatty acids (VLCFA) which are needed to build cell membranes and storage fat, for all species & enzymatic hydrolysis to acid and alcohol/amine + narcosis of the parent comp…	Valid	Valid	Valid
294	22	nicotine/acetylcholine-like	118124117	1788055-11-7	VU0486846	C1CC[C@@H]([C@H](C1)NC(=O)[C@H]1CN(c2ccccc2O1)Cc1ccc(cc1)n1cccn1)O	MechoA an6.1: binding to acetylcholine receptors (muscarinic or nicotinic) disrupting the normal nerve signal transmissions for animals	pEC50=5.4	Rook JM, Bertron JL, Cho HP, Garcia-Barrantes PM, Moran SP, Maksymetz JT, Nance KD, Dickerson JW, Remke DH, Chang S et al.. (2018) A Novel M1 PAM VU0486846 Exerts Efficacy in Cognition Models without Displaying Agonist Activity or Cholinergic Toxicity. ACS Chem Neurosci, 9 (9): 2274-2285. [PMID:29701957]	Valid	22h ; 143 ; 146	MechoA an6.1 & an4.3 & 1.2: binding to acetylcholine receptors (muscarinic or nicotinic) disrupting the normal nerve signal transmissions for animals & metabolism into nitroso, hydroxylamine or nitrenium, generating DNA adducts, oxidative stress and carcinogenicity for animals & polar narcosis for all species.	Valid	Valid	Valid
295	22	nicotine/acetylcholine-like	119357	118290-27-0	AFDX384	CCCN(CC1CCCCN1CCNC(=O)N1c2ccccc2C(=O)Nc2c1nccc2)CCC	MechoA an6.1: binding to acetylcholine receptors (muscarinic or nicotinic) disrupting the normal nerve signal transmissions for animals	pKi=7.5	https://pubs.acs.org/doi/abs/10.1021/jm031095t	Valid	22e ; 108 ; 145	MechoA an6.1 & vr6.9 & 1.2 & 5.2: antagonist binding to muscarinic acetylcholine receptors disrupting the normal nerve signal transmissions for animals & COX-1 and COX-2 inhibition for vertebrates, disturbance of stress response for fish & polar narcosis & alkalinization of cells, corrosion if directly applied, for all species.	Valid	Valid	Valid
296	22	nicotine/acetylcholine-like	91827379		Alexa-488-telenzepine	O=C(c1ccc(c(c1)C(=O)[O-])C=1c2ccc(c(c2OC=2C1C=CC(=[NH2+])C2S([O-])([O-])[O-])S([O-])([O-])[O-])N)NCCCCCCCCCCN1CCN(CC1)CC(=O)N1c2ccccc2NC(=O)c2c1c(C)sc2	MechoA an6.1: binding to acetylcholine receptors (muscarinic or nicotinic) disrupting the normal nerve signal transmissions for animals	Alexa488–telenzepine (Table S3 and SI Text), had a lower affinity for the M1 receptor (K d 0.5 nM at 23 °C, −logK d 9.32 ± 0.07) but still had very slow dissociation kinetics (t 1/2 3.6 ± 0.6 h).	J.A. Hern, A.H. Baig, G.I. Mashanov, B. Birdsall, J.E.T. Corrie, S. Lazareno, J.E. Molloy, N.J.M. Birdsall, Formation and dissociation of M1 muscarinic receptor dimers seen by total internal reflection fluorescence imaging of single molecules, Proc Natl Acad Sci U S A. 107 (2010) 2693–2698. https://doi.org/10.1073/pnas.0907915107.	Valid	22e ; 138 ; 143 ; 146	MechoA an6.1 & ma4.3 & an4.3 & 1.2: antagonist binding to muscarinic acetylcholine receptors disrupting the normal nerve signal transmissions for animals & metabolism into epoxide and/or S-oxide leading to reactive species (e.g. (Z)-4-thioxo-2-butenal), leading to various CYP450 inhibition and generating proteins & DNA adducts for mammals & metabolism into nitroso, hydroxylamine or nitrenium, gen…	Valid	Valid	Valid
297	22	nicotine/acetylcholine-like	107867	102394-31-0	Otenzepad|11-[[[2-diethylamino-O-methyl]-1-piperidinyl]acetyl]-5,11-dihydrol-6H-pyridol[2,3-b][1,4]benzodiazepine-6-one|AF-DX 116	CCN(CC)CC1CCCCN1CC(=O)N2C3=CC=CC=C3C(=O)NC4=C2N=CC=C4	MechoA an6.1: binding to acetylcholine receptors (muscarinic or nicotinic) disrupting the normal nerve signal transmissions for animals	pKd=6.2|pKi=5.9 – 6.3	P.W. Stengel, M.L. Cohen, Muscarinic Receptor Knockout Mice: Role of Muscarinic Acetylcholine Receptors M2, M3, and M4 in Carbamylcholine-Induced Gallbladder Contractility, J Pharmacol Exp Ther. 301 (2002) 643–650. https://doi.org/10.1124/jpet.301.2.643. | N.J. Buckley, T.I. Bonner, C.M. Buckley, M.R. Brann, Antagonist binding properties of five cloned muscarinic receptors expressed in CHO-K1 cel…	Valid	22e ; 108 ; 145	MechoA an6.1 & vr6.9 & 1.2 & 5.2: antagonist binding to muscarinic acetylcholine receptors disrupting the normal nerve signal transmissions for animals & COX-1 and COX-2 inhibition for vertebrates, disturbance of stress response for fish & polar narcosis & alkalinization of cells, corrosion if directly applied, for all species.	Valid	Valid	Valid
298	22	nicotine/acetylcholine-like	3014059	1952-15-4|81405-11-0	4-DAMP	[I-].C[N+]1(C)CCC(CC1)OC(=O)C(C1=CC=CC=C1)C1=CC=CC=C1	MechoA an6.1: binding to acetylcholine receptors (muscarinic or nicotinic) disrupting the normal nerve signal transmissions for animals	pKi=9.3 & pKi=8.9	Olianas MC, Ingianni A, Maullu C, Adem A, Karlsson E, Onali P. (1999) Selectivity profile of muscarinic toxin 3 in functional assays of cloned and native receptors. J Pharmacol Exp Ther, 288 (1): 164-70. [PMID:9862767]|Ehlert FJ, Griffin MT, Abe DM, Vo TH, Taketo MM, Manabe T, Matsui M. (2005) The M2 muscarinic receptor mediates contraction through indirect mechanisms in mouse urinary bladder. J …	Valid	22h ; 141	MechoA an6.1 & 1.3: binding to acetylcholine receptors (muscarinic or nicotinic) disrupting the normal nerve signal transmissions for animals & permanently cationic membrane destabilisation for all species.	Valid	Valid	Valid
299	22	nicotine/acetylcholine-like	2381	514-65-8	biperiden	OC(C1CC2CC1C=C2)(c1ccccc1)CCN1CCCCC1	MechoA an6.1: binding to acetylcholine receptors (muscarinic or nicotinic) disrupting the normal nerve signal transmissions for animals	pKd=9.3	Bonner TI, Young AC, Brann MR, Buckley NJ. (1988) Cloning and expression of the human and rat m5 muscarinic acetylcholine receptor genes. Neuron, 1 (5): 403-10. [PMID:3272174]|C. Vingerhoets, G. Bakker, J. van Dijk, O.J.N. Bloemen, Y. Wang, R.C.K. Chan, J. Booij, T.A.M.J. van Amelsvoort, The effect of the muscarinic M1 receptor antagonist biperiden on cognition in medication free subjects with ps…	Valid	145	MechoA 1.2 & 5.2: polar narcosis & alkalinization of cells, corrosion if directly applied, for all species.	Invalid	Invalid	Invalid
300	22	nicotine/acetylcholine-like	101244456		BODIPY-pirenzepine	O=C(CCc1ccc(n1B(F)F)/C=C/1\C=CC(=N1)c1cccs1)NCCCCCCN1CCN(CC1)CC(=O)N1c2ccccc2C(=O)Nc2c1nccc2	MechoA an6.1: binding to acetylcholine receptors (muscarinic or nicotinic) disrupting the normal nerve signal transmissions for animals	pKi=7.0	C. Tahtaoui, I. Parrot, P. Klotz, F. Guillier, J.-L. Galzi, M. Hibert, B. Ilien, Fluorescent pirenzepine derivatives as potential bitopic ligands of the human M1 muscarinic receptor, J Med Chem. 47 (2004) 4300–4315. https://doi.org/10.1021/jm040800a.	Valid	1	NA: Out of applicability domain of MechoA scheme.	Invalid	Invalid	Invalid
301	22	nicotine/acetylcholine-like	4011	10262-69-8	maprotiline	CNCCCC12CCC(C3=CC=CC=C31)C4=CC=CC=C24	MechoA an6.1: binding to acetylcholine receptors (muscarinic or nicotinic) disrupting the normal nerve signal transmissions for animals		Y.-H. Tran, C.C.M. Schuiling-Veninga, J.E.H. Bergman, H. Groen, B. Wilffert, Impact of Muscarinic M3 Receptor Antagonism on the Risk of Type 2 Diabetes in Antidepressant-Treated Patients: A Case-Controlled Study, CNS Drugs. 31 (2017) 483–493. https://doi.org/10.1007/s40263-017-0436-x.	Valid	22e ; 145	MechoA an6.1 & 1.2 & 5.2: antagonist binding to muscarinic acetylcholine receptors disrupting the normal nerve signal transmissions for animals & polar narcosis & alkalinization of cells, corrosion if directly applied, for all species.	Valid	Valid	Valid
302	22	nicotine/acetylcholine-like	444031	133099-04-4	darifenacin	C1CN(C[C@@H]1C(C2=CC=CC=C2)(C3=CC=CC=C3)C(=O)N)CCC4=CC5=C(C=C4)OCC5	MechoA an6.1: binding to acetylcholine receptors (muscarinic or nicotinic) disrupting the normal nerve signal transmissions for animals	pKi=8.9 – 9.1|pKd=8.8	C.R. Chapple, Darifenacin: a novel M3 muscarinic selective receptor antagonist for the treatment of overactive bladder, Expert Opin Investig Drugs. 13 (2004) 1493–1500. https://doi.org/10.1517/13543784.13.11.1493|Pharmacodynamic effects of darifenacin, a muscarinic M3 selective receptor antagonist for the treatment of overactive bladder, in healthy volunteers - Kay - 2005 - BJU International - Wi…	Valid	15 ; 145	MechoA an6.1 & 1.2 & 5.2: binding to opioid receptors at presynaptic and postsynaptic neurons, inhibiting the neuronal signal by upregulating the K+ channels and downregulating the Ca2+ channels thereby inhibiting the release of neurotransmitter (presynaptic effect), for animals & polar narcosis & alkalinization of cells, corrosion if directly applied, for all species.	Invalid	Invalid	Invalid
303	22	nicotine/acetylcholine-like	2995	50-47-5	desipramine	CNCCCN1C2=CC=CC=C2CCC3=CC=CC=C31	MechoA an6.1: binding to acetylcholine receptors (muscarinic or nicotinic) disrupting the normal nerve signal transmissions for animals		Y.-H. Tran, C.C.M. Schuiling-Veninga, J.E.H. Bergman, H. Groen, B. Wilffert, Impact of Muscarinic M3 Receptor Antagonism on the Risk of Type 2 Diabetes in Antidepressant-Treated Patients: A Case-Controlled Study, CNS Drugs. 31 (2017) 483–493. https://doi.org/10.1007/s40263-017-0436-x.	Valid	22e ; 143 ; 145	MechoA an6.1 & an4.3 & 1.2 & 5.2: antagonist binding to muscarinic acetylcholine receptors disrupting the normal nerve signal transmissions for animals & metabolism into nitroso, hydroxylamine or nitrenium, generating DNA adducts, oxidative stress and carcinogenicity for animals & polar narcosis & alkalinization of cells, corrosion if directly applied, for all species.	Valid	Valid	Valid
304	22	nicotine/acetylcholine-like	3042	77-19-0	dicyclomine	CCN(CCOC(=O)C1(CCCCC1)C1CCCCC1)CC	MechoA an6.1: binding to acetylcholine receptors (muscarinic or nicotinic) disrupting the normal nerve signal transmissions for animals		A. Ali, A. Jadhav, P. Jangid, R. Patil, A. Shelar, S.M. Karuppayil, The human muscarinic acetylcholine receptor antagonist, Dicyclomine targets signal transduction genes and inhibits the virulence factors in the human pathogen, Candida albicans, J Antibiot. 71 (2018) 456–466. https://doi.org/10.1038/s41429-017-0013-z.	Valid	22h ; 145	MechoA an6.1 & 1.2 & 5.2: binding to acetylcholine receptors (muscarinic or nicotinic) disrupting the normal nerve signal transmissions for animals & polar narcosis & alkalinization of cells, corrosion if directly applied, for all species.	Valid	Valid	Valid
305	22	nicotine/acetylcholine-like	6604866		(S)-dimetindene	CN(CCC1=C([C@@H](c2ccccn2)C)c2c(C1)cccc2)C	MechoA an6.1: binding to acetylcholine receptors (muscarinic or nicotinic) disrupting the normal nerve signal transmissions for animals	pKi=6.7	G. Lambrecht, J. Gross, U. Hacksell, U. Hermanni, C. Hildebrandt, X. Hou, U. Moser, B.M. Nilsson, O. Pfaff, M. Waelbroeck, J. Wehrle, E. Mutschler, The design and pharmacology of novel selective muscarinic agonists and antagonists, Life Sciences. 56 (1995) 815–822.	Valid	145	MechoA 1.2 & 5.2: polar narcosis & alkalinization of cells, corrosion if directly applied, for all species.	Invalid	Invalid	Invalid
306	22	nicotine/acetylcholine-like	21855	5636-83-9	dimethindene	CC(C1=CC=CC=N1)C2=C(CC3=CC=CC=C32)CCN(C)C	MechoA an6.1: binding to acetylcholine receptors (muscarinic or nicotinic) disrupting the normal nerve signal transmissions for animals	R or S have an activity	Böhme TM, Keim C, Kreutzmann K, Linder M, Dingermann T, Dannhardt G, Mutschler E, Lambrecht G. (2003) Structure-activity relationships of dimethindene derivatives as new M2-selective muscarinic receptor antagonists. J Med Chem, 46 (5): 856-67. [PMID:12593665]	Valid	145	MechoA 1.2 & 5.2: polar narcosis & alkalinization of cells, corrosion if directly applied, for all species.	Invalid	Invalid	Invalid
307	22	nicotine/acetylcholine-like	5282426	113-53-1	dosulepin	CN(CC/C=C/1\c2ccccc2SCc2c1cccc2)C	MechoA an6.1: binding to acetylcholine receptors (muscarinic or nicotinic) disrupting the normal nerve signal transmissions for animals	pKi=7.7,an affinity at M3 muscarinic receptors	Y.-H. Tran, C.C.M. Schuiling-Veninga, J.E.H. Bergman, H. Groen, B. Wilffert, Impact of Muscarinic M3 Receptor Antagonism on the Risk of Type 2 Diabetes in Antidepressant-Treated Patients: A Case-Controlled Study, CNS Drugs. 31 (2017) 483–493. https://doi.org/10.1007/s40263-017-0436-x.	Valid	22e ; 145	MechoA an6.1 & 1.2 & 5.2: antagonist binding to muscarinic acetylcholine receptors disrupting the normal nerve signal transmissions for animals & polar narcosis & alkalinization of cells, corrosion if directly applied, for all species.	Valid	Valid	Valid
308	22	nicotine/acetylcholine-like	124087	100643-71-8	Desloratadine	C1CC2=C(C=CC(=C2)Cl)C(=C3CCNCC3)C4=C1C=CC=N4	MechoA an6.1: binding to acetylcholine receptors (muscarinic or nicotinic) disrupting the normal nerve signal transmissions for animals		H. Liu, J.M. Farley, Effects of first and second generation antihistamines on muscarinic induced mucus gland cell ion transport, BMC Pharmacol. 5 (2005) 8. https://doi.org/10.1186/1471-2210-5-8.	Valid	22e ; 131	MechoA an6.1 & 4.3: antagonist binding to muscarinic acetylcholine receptors disrupting the normal nerve signal transmissions for animals & metabolic oxidation into epoxide, then this epoxide will generate adducts to proteins and/or DNA, for all species.	Valid	Valid	Valid
309	22	nicotine/acetylcholine-like	3290	522-00-9	ethopropazine	CCN(C(CN1c2ccccc2Sc2c1cccc2)C)CC	MechoA an6.1: binding to acetylcholine receptors (muscarinic or nicotinic) disrupting the normal nerve signal transmissions for animals	pKi=8.5	M. Maltese, G. Martella, G. Madeo, I. Fagiolo, A. Tassone, G. Ponterio, G. Sciamanna, P. Burbaud, P.J. Conn, P. Bonsi, A. Pisani, Anticholinergic drugs rescue synaptic plasticity in DYT1 dystonia: Role of M1 muscarinic receptors, Movement Disorders. 29 (2014) 1655–1665. https://doi.org/10.1002/mds.26009.	Valid	22e ; 143 ; 145	MechoA an6.1 & an4.3 & 1.2 & 5.2: antagonist binding to muscarinic acetylcholine receptors disrupting the normal nerve signal transmissions for animals & metabolism into nitroso, hydroxylamine or nitrenium, generating DNA adducts, oxidative stress and carcinogenicity for animals & polar narcosis & alkalinization of cells, corrosion if directly applied, for all species.	Valid	Valid	Valid
310	22	nicotine/acetylcholine-like	6918558	286930-02-7	Fesoterodine	CC(C)C(=O)OC1=C(C=C(C=C1)CO)[C@H](CCN(C(C)C)C(C)C)C2=CC=CC=C2	MechoA an6.1: binding to acetylcholine receptors (muscarinic or nicotinic) disrupting the normal nerve signal transmissions for animals		M.C. Michel, Fesoterodine: a novel muscarinic receptor antagonist for the treatment of overactive bladder syndrome, Expert Opin Pharmacother. 9 (2008) 1787–1796. https://doi.org/10.1517/14656566.9.10.1787.	Valid	145	MechoA 1.2 & 5.2: polar narcosis & alkalinization of cells, corrosion if directly applied, for all species.	Invalid	Invalid	Invalid
311	22	nicotine/acetylcholine-like	67425		gallamine	CCN(CC)CCOC1=C(C(=CC=C1)OCCN(CC)CC)OCCN(CC)CC	MechoA an6.1: binding to acetylcholine receptors (muscarinic or nicotinic) disrupting the normal nerve signal transmissions for animals	gallamine, this compound exhibits apparent selective binding to cardiac-M2 muscarinic receptors. It has long been recognized that gallamine	N.H. Lee, E.E. El-Fakahany, Allosteric antagonists of the muscarinic acetylcholine receptor, Biochemical Pharmacology. 42 (1991) 199–205. https://doi.org/10.1016/0006-2952(91)90703-8.	Valid	145	MechoA 1.2 & 5.2: polar narcosis & alkalinization of cells, corrosion if directly applied, for all species.	Invalid	Invalid	Invalid
312	22	nicotine/acetylcholine-like	3494	596-51-0|13283-82-4	Glycopyrrolate Bromide	C[N+]1(CCC(C1)OC(=O)C(C2CCCC2)(C3=CC=CC=C3)O)C.[Br-]	MechoA an6.1: binding to acetylcholine receptors (muscarinic or nicotinic) disrupting the normal nerve signal transmissions for animals	pIC50=9.6 – 10.1	Pharmacological characterization of the muscarinic receptor antagonist, glycopyrrolate, in human and guinea‐pig airways - Haddad - 1999 - British Journal of Pharmacology - Wiley Online Library, (n.d.). https://bpspubs.onlinelibrary.wiley.com/doi/full/10.1038/sj.bjp.0702573 (accessed November 7, 2023).	Valid	22h ; 141	MechoA an6.1 & 1.3: binding to acetylcholine receptors (muscarinic or nicotinic) disrupting the normal nerve signal transmissions for animals & permanently cationic membrane destabilisation for all species.	Valid	Valid	Valid
313	22	nicotine/acetylcholine-like	129786	700342-20-7	guanylpirenzepine	NC(=N)N1CCN(CC1)CC(=O)N1c2ccccc2C(=O)Nc2c1nccc2	MechoA an6.1: binding to acetylcholine receptors (muscarinic or nicotinic) disrupting the normal nerve signal transmissions for animals	pKi=7.3 – 7.6	Badner JA, Yoon SW, Turner G, Bonner TI, Detera-Wadleigh SD. (1995) Multipoint genetic linkage analysis of the m2 human muscarinic receptor gene. Mamm Genome, 6 (7): 489-90. [PMID:7579899]|Wang SZ, el-Fakahany EE. (1993) Application of transfected cell lines in studies of functional receptor subtype selectivity of muscarinic agonists. J Pharmacol Exp Ther, 266 (1): 237-43. [PMID:7687290]|https://…	Valid	22e ; 108 ; 145	MechoA an6.1 & vr6.9 & 1.2 & 5.2: antagonist binding to muscarinic acetylcholine receptors disrupting the normal nerve signal transmissions for animals & COX-1 and COX-2 inhibition for vertebrates, disturbance of stress response for fish & polar narcosis & alkalinization of cells, corrosion if directly applied, for all species.	Valid	Valid	Valid
314	22	nicotine/acetylcholine-like	6436265	6879-74-9	himbacine	C[C@@H]1OC(=O)[C@@H]2[C@H]1[C@H](/C=C/[C@H]1CCC[C@@H](N1C)C)[C@H]1CCCC[C@@H]1C2	MechoA an6.1: binding to acetylcholine receptors (muscarinic or nicotinic) disrupting the normal nerve signal transmissions for animals	pKi=6.7 – 7.1	L.-J. Gao, M. Waelbroeck, S. Hofman, D. Van Haver, M. Milanesio, D. Viterbo, P.J. De Clercq, Synthesis and affinity studies of himbacine derived muscarinic receptor antagonists, Bioorganic & Medicinal Chemistry Letters. 12 (2002) 1909–1912. https://doi.org/10.1016/S0960-894X(02)00315-3.	Valid	145	MechoA 1.2 & 5.2: polar narcosis & alkalinization of cells, corrosion if directly applied, for all species.	Invalid	Invalid	Invalid
315	22	nicotine/acetylcholine-like	22991950		lithocholylcholine	OC(C[N+](C)(C)C)CCCC(C1CCC2C1(C)CCC1C2CCC2C1(C)CCC(C2)O)C	MechoA an6.1: binding to acetylcholine receptors (muscarinic or nicotinic) disrupting the normal nerve signal transmissions for animals	pKi=5.6	Cheng K, Khurana S, Chen Y, Kennedy RH, Zimniak P, Raufman JP. (2002) Lithocholylcholine, a bile acid/acetylcholine hybrid, is a muscarinic receptor antagonist. J Pharmacol Exp Ther, 303 (1): 29-35. [PMID:12235229] K. Cheng, S. Khurana, Y. Chen, R.H. Kennedy, P. Zimniak, J.-P. Raufman, Lithocholylcholine, a bile acid/acetylcholine hybrid, is a muscarinic receptor antagonist, J Pharmacol Exp Ther.…	Valid	141	MechoA 1.3: permanently cationic membrane destabilisation for all species.	Invalid	Invalid	Invalid
316	22	nicotine/acetylcholine-like	4108		methoctramine	COc1ccccc1CNCCCCCCNCCCCCCCCNCCCCCCNCc1ccccc1OC	MechoA an6.1: binding to acetylcholine receptors (muscarinic or nicotinic) disrupting the normal nerve signal transmissions for animals	pKi=6.6 – 7.3 | pKi=7.8	L. Imeri, S. Bianchi, P. Angeli, M. Mancia, Differential effects of M2 and M3 muscarinic antagonists on the sleep-wake cycle, Neuroreport. 2 (1991) 383–385. https://doi.org/10.1097/00001756-199107000-00007.	Valid	145	MechoA 1.2 & 5.2: polar narcosis & alkalinization of cells, corrosion if directly applied, for all species.	Invalid	Invalid	Invalid
[truncated: 1,844 more rows]

## Sheet: Table S5
Table 5: Overall validity: Decision if combination of validity of several alerts
(i.e. does the prediction match the experimental/literature evidence, all alerts being considered?)
	Valid	Valid a priori	Partially valid	Partially valid a priori	Invalid a priori	Invalid
Valid	Valid	Valid a priori	Partially valid	Partially valid a priori	Partially valid a priori	Partially valid
Valid a priori	Valid a priori	Valid a priori	Partially valid	Partially valid a priori	Partially valid a priori	Partially valid a priori
Partially valid	Partially valid	Partially valid	Partially valid	Partially valid a priori	Partially valid a priori	Partially valid
[truncated: 3 more rows]

## Sheet: Table S6
Table S6: Training set results of MechoA+, MechoA and SF scheme
[truncated: 2,092 more rows]

[truncated: 6 more sheets: Table S7, Table S8, Table S9, Table S10, Table S11, Table S12]
